# Supplementary material for: Environmental effectiveness of the National Action Plan to Contain Antimicrobial Resistance: evidence from Chinese soil
Source: Natl Sci Rev. 2026 Jun 24;13(14):nwag387. doi: 10.1093/nsr/nwag387 (PMC13386501; doi:10.1093/nsr/nwag387)
Supplement: nwag387_Supplemental_Files [file nwag387_supplemental_files.zip]

Archive with 2 entries (2 files):
- Supplymentary data.xlsx
- Supplymentary material.docx
