# Supplementary material for: Environmental effectiveness of the National Action Plan to Contain Antimicrobial Resistance: evidence from Chinese soil
Source: Natl Sci Rev. 2026 Jun 24;13(14):nwag387. doi: 10.1093/nsr/nwag387 (PMC13386501; doi:10.1093/nsr/nwag387)
Supplement: nwag387_Supplemental_Files [file nwag387_supplemental_files.zip › Supplymentary data.xlsx]

## Sheet: Catalogs
Sheet name	File name
Supplementary Data 1	The meta info of Chinese soil metagenomic samples
Supplementary Data 2	List for RankI ARGs gene
Supplementary Data 3	The core ARGs in Chinese soils
Supplementary Data 4	Detailed p value and T stat for the abundance and diversity of ARGs and Rank I ARGs in Chinese soil
Supplementary Data 5	The relative abundance of ARGs in different land use type
Supplementary Data 6	The meta info of Global soil metagenomic samples
Supplementary Data 7	The list of differences in Rank I ARG subtypes in cropland soils between China and global.
Supplementary Data 8	Detailed p value and T stat for the abundance and diversity of ARGs and Rank I ARGs in Chinese and global soil in different periods
Supplementary Data 9	The trend of all ARG types from 2015 to 2022
Supplementary Data 10	The detail for ridge regression model
Supplementary Data 11	The nodes and edges for the constructed network
Supplementary Data 12	The core ARGs in Global soils
Supplementary Data 13	The relative abundance of selected 23 ARGs in Chinese and global soils
Supplementary Data 14	The sequence and isolated source for MCR-1.7 and NDM-19
Supplementary Data 15	The relative abudundance for Rank I ARGs unique in Chinese and global samples
Supplementary Data 16	The relative abudundance for Rank I ARGs signicifiant difference in Chinese and global samples
Supplementary Data 17	List for prokaryotic pathogens
Supplementary Data 18	The list for the detected chemical pollutants

## Sheet: Supplementary Data 1
gene	Type	Type2	Year	Country	Period	Lon	Lat	Contient	Period
DBF3	Forest	Natural	2019	China	Period B	119.385	28.5725	Asia	Period B
DRR101455	Corpland	Corpland	missing	China	missing	119.136	32.4798	Asia	missing
DRR101456	Corpland	Corpland	missing	China	missing	119.136	32.4798	Asia	missing
DRR101457	Corpland	Corpland	missing	China	missing	119.136	32.4798	Asia	missing
DRR101458	Corpland	Corpland	missing	China	missing	119.136	32.4798	Asia	missing
DRR101459	Corpland	Corpland	missing	China	missing	119.136	32.4798	Asia	missing
DRR101460	Corpland	Corpland	missing	China	missing	119.136	32.4798	Asia	missing
DRR101462	Corpland	Corpland	missing	China	missing	119.136	32.4798	Asia	missing
DRR101463	Corpland	Corpland	missing	China	missing	119.136	32.4798	Asia	missing
DRR101464	Corpland	Corpland	missing	China	missing	119.136	32.4798	Asia	missing
DRR101465	Corpland	Corpland	missing	China	missing	119.136	32.4798	Asia	missing
National_1	Corpland	Corpland	2021	China	Period B	119.14	30.1661	Asia	Period B
National_10	Corpland	Corpland	2021	China	Period B	119.457	32.1708	Asia	Period B
National_100	Corpland	Corpland	2021	China	Period B	110.59	27.0431	Asia	Period B
National_101	Corpland	Corpland	2021	China	Period B	111.974	27.4186	Asia	Period B
National_102	Corpland	Corpland	2021	China	Period B	112.776	28.0961	Asia	Period B
National_103	Corpland	Corpland	2021	China	Period B	113.253	28.9672	Asia	Period B
National_107	Corpland	Corpland	2021	China	Period B	113.859	30.255	Asia	Period B
National_108	Corpland	Corpland	2021	China	Period B	114.666	29.9731	Asia	Period B
National_109	Corpland	Corpland	2021	China	Period B	115.509	29.7408	Asia	Period B
National_110	Corpland	Corpland	2021	China	Period B	115.807	28.9039	Asia	Period B
National_111	Corpland	Corpland	2021	China	Period B	116.267	28.1264	Asia	Period B
National_112	Corpland	Corpland	2021	China	Period B	117.249	28.8781	Asia	Period B
National_113	Corpland	Corpland	2021	China	Period B	116.883	28.7361	Asia	Period B
National_114	Corpland	Corpland	2021	China	Period B	116.866	28.3803	Asia	Period B
National_115	Corpland	Corpland	2021	China	Period B	115.558	33.2347	Asia	Period B
National_116	Corpland	Corpland	2021	China	Period B	116.61	32.6475	Asia	Period B
National_117	Corpland	Corpland	2021	China	Period B	117.433	32.3697	Asia	Period B
National_118	Corpland	Corpland	2021	China	Period B	117.232	32.4036	Asia	Period B
National_119	Corpland	Corpland	2021	China	Period B	118.154	29.5008	Asia	Period B
National_12	Corpland	Corpland	2021	China	Period B	118.782	33.1236	Asia	Period B
National_120	Corpland	Corpland	2021	China	Period B	112.108	34.7631	Asia	Period B
National_121	Corpland	Corpland	2021	China	Period B	112.978	34.8017	Asia	Period B
National_122	Corpland	Corpland	2021	China	Period B	114.301	34.8483	Asia	Period B
National_123	Corpland	Corpland	2021	China	Period B	113.489	33.7369	Asia	Period B
National_124	Corpland	Corpland	2021	China	Period B	114.115	33.5792	Asia	Period B
National_13	Corpland	Corpland	2021	China	Period B	116.058	35.0178	Asia	Period B
National_14	Corpland	Corpland	2021	China	Period B	116.398	34.9844	Asia	Period B
National_16	Corpland	Corpland	2021	China	Period B	116.642	36.3814	Asia	Period B
National_17	Corpland	Corpland	2021	China	Period B	117.842	36.8503	Asia	Period B
National_18	Corpland	Corpland	2021	China	Period B	115.214	38.035	Asia	Period B
National_19	Corpland	Corpland	2021	China	Period B	117.092	37.9528	Asia	Period B
National_2	Corpland	Corpland	2021	China	Period B	120.771	30.0181	Asia	Period B
National_20	Corpland	Corpland	2021	China	Period B	115.603	38.7419	Asia	Period B
National_21	Corpland	Corpland	2021	China	Period B	115.334	40.4428	Asia	Period B
National_22	Corpland	Corpland	2021	China	Period B	118.039	41.2964	Asia	Period B
National_23	Corpland	Corpland	2021	China	Period B	116.053	39.5861	Asia	Period B
National_24	Corpland	Corpland	2021	China	Period B	116.265	39.6769	Asia	Period B
National_25	Corpland	Corpland	2021	China	Period B	117.272	39.785	Asia	Period B
National_26	Corpland	Corpland	2021	China	Period B	117.545	39.7394	Asia	Period B
National_27	Corpland	Corpland	2021	China	Period B	120.11	40.1903	Asia	Period B
National_28	Corpland	Corpland	2021	China	Period B	121.963	41.2822	Asia	Period B
National_29	Corpland	Corpland	2021	China	Period B	122.888	41.1442	Asia	Period B
National_3	Corpland	Corpland	2021	China	Period B	121.048	28.8817	Asia	Period B
National_30	Corpland	Corpland	2021	China	Period B	122.682	39.9903	Asia	Period B
National_31	Corpland	Corpland	2021	China	Period B	122.747	41.5447	Asia	Period B
National_32	Corpland	Corpland	2021	China	Period B	124.28	43.0294	Asia	Period B
National_33	Corpland	Corpland	2021	China	Period B	125.569	41.5564	Asia	Period B
National_34	Corpland	Corpland	2021	China	Period B	126.92	42.27	Asia	Period B
National_35	Corpland	Corpland	2021	China	Period B	127.744	43.6172	Asia	Period B
National_36	Corpland	Corpland	2021	China	Period B	125.128	43.6906	Asia	Period B
National_37	Corpland	Corpland	2021	China	Period B	124.517	43.2433	Asia	Period B
National_38	Corpland	Corpland	2021	China	Period B	126.075	44.9319	Asia	Period B
National_39	Corpland	Corpland	2021	China	Period B	128.905	43.81	Asia	Period B
National_4	Corpland	Corpland	2021	China	Period B	120.601	27.7819	Asia	Period B
National_41	Corpland	Corpland	2021	China	Period B	127.199	44.6681	Asia	Period B
National_43	Corpland	Corpland	2021	China	Period B	119.316	42.1036	Asia	Period B
National_46	Corpland	Corpland	2021	China	Period B	113.891	40.0481	Asia	Period B
National_47	Corpland	Corpland	2021	China	Period B	113.029	39.6339	Asia	Period B
National_48	Corpland	Corpland	2021	China	Period B	112.741	38.9778	Asia	Period B
National_49	Corpland	Corpland	2021	China	Period B	112.713	38.1569	Asia	Period B
National_5	Corpland	Corpland	2021	China	Period B	118.583	29.3786	Asia	Period B
National_50	Corpland	Corpland	2021	China	Period B	111.449	37.4403	Asia	Period B
National_51	Corpland	Corpland	2021	China	Period B	110.491	37.5744	Asia	Period B
National_52	Corpland	Corpland	2021	China	Period B	108.059	37.5242	Asia	Period B
National_53	Corpland	Corpland	2021	China	Period B	107.099	34.3261	Asia	Period B
National_54	Corpland	Corpland	2021	China	Period B	108.142	32.2828	Asia	Period B
National_55	Corpland	Corpland	2021	China	Period B	108.629	32.5864	Asia	Period B
National_56	Corpland	Corpland	2021	China	Period B	109.038	34.5683	Asia	Period B
National_57	Corpland	Corpland	2021	China	Period B	107.377	37.8053	Asia	Period B
National_58	Corpland	Corpland	2021	China	Period B	106.631	38.0878	Asia	Period B
National_59	Corpland	Corpland	2021	China	Period B	105.696	37.4675	Asia	Period B
National_6	Corpland	Corpland	2021	China	Period B	120.541	30.5222	Asia	Period B
National_60	Corpland	Corpland	2021	China	Period B	104.779	36.7547	Asia	Period B
National_61	Corpland	Corpland	2021	China	Period B	103.964	36.3094	Asia	Period B
National_62	Corpland	Corpland	2021	China	Period B	104.53	35.7228	Asia	Period B
National_63	Corpland	Corpland	2021	China	Period B	104.778	34.7972	Asia	Period B
National_68	Corpland	Corpland	2021	China	Period B	102.86	29.7881	Asia	Period B
National_69	Corpland	Corpland	2021	China	Period B	103.535	30.2047	Asia	Period B
National_7	Corpland	Corpland	2021	China	Period B	121.034	30.8756	Asia	Period B
National_70	Corpland	Corpland	2021	China	Period B	105.374	30.6217	Asia	Period B
National_71	Corpland	Corpland	2021	China	Period B	108.121	31.8972	Asia	Period B
National_73	Corpland	Corpland	2021	China	Period B	105.868	31.0064	Asia	Period B
National_74	Corpland	Corpland	2021	China	Period B	101.793	26.5036	Asia	Period B
National_76	Corpland	Corpland	2021	China	Period B	106.567	29.2722	Asia	Period B
National_77	Corpland	Corpland	2021	China	Period B	107.436	26.2817	Asia	Period B
National_79	Corpland	Corpland	2021	China	Period B	106.85	28.3861	Asia	Period B
National_80	Corpland	Corpland	2021	China	Period B	107.786	26.5275	Asia	Period B
National_81	Corpland	Corpland	2021	China	Period B	100.294	25.5608	Asia	Period B
National_82	Corpland	Corpland	2021	China	Period B	101.654	25.0992	Asia	Period B
National_83	Corpland	Corpland	2021	China	Period B	103.257	24.7086	Asia	Period B
National_84	Corpland	Corpland	2021	China	Period B	105.06	23.7247	Asia	Period B
National_85	Corpland	Corpland	2021	China	Period B	100.834	26.565	Asia	Period B
National_86	Corpland	Corpland	2021	China	Period B	106.618	23.005	Asia	Period B
National_87	Corpland	Corpland	2021	China	Period B	108.211	22.6203	Asia	Period B
National_88	Corpland	Corpland	2021	China	Period B	110.556	22.9061	Asia	Period B
National_89	Corpland	Corpland	2021	China	Period B	109.738	22.8792	Asia	Period B
National_9	Corpland	Corpland	2021	China	Period B	120.235	31.6453	Asia	Period B
National_90	Corpland	Corpland	2021	China	Period B	112.664	23.0517	Asia	Period B
National_91	Corpland	Corpland	2021	China	Period B	113.736	23.2053	Asia	Period B
National_92	Corpland	Corpland	2021	China	Period B	115.638	23.2644	Asia	Period B
National_93	Corpland	Corpland	2021	China	Period B	116.934	23.9011	Asia	Period B
National_94	Corpland	Corpland	2021	China	Period B	117.761	24.675	Asia	Period B
National_95	Corpland	Corpland	2021	China	Period B	118.221	24.6319	Asia	Period B
National_96	Corpland	Corpland	2021	China	Period B	119.082	25.3944	Asia	Period B
National_97	Corpland	Corpland	2021	China	Period B	119.603	26.1822	Asia	Period B
National_98	Corpland	Corpland	2021	China	Period B	120.186	26.9822	Asia	Period B
National_99	Corpland	Corpland	2021	China	Period B	109.86	27.3181	Asia	Period B
SRR10113571	Corpland	Corpland	2019	China	Period B	120.95	30.5907	Asia	Period B
SRR10113572	Corpland	Corpland	2019	China	Period B	120.95	30.5907	Asia	Period B
SRR10113573	Corpland	Corpland	2019	China	Period B	120.95	30.5907	Asia	Period B
SRR10113574	Corpland	Corpland	2018	China	Period B	120.95	30.5907	Asia	Period B
SRR10113575	Corpland	Corpland	2018	China	Period B	120.95	30.5907	Asia	Period B
SRR10113576	Corpland	Corpland	2018	China	Period B	120.95	30.5907	Asia	Period B
SRR10113577	Corpland	Corpland	2019	China	Period B	120.95	30.5907	Asia	Period B
SRR10113578	Corpland	Corpland	2019	China	Period B	120.95	30.5907	Asia	Period B
SRR10113579	Corpland	Corpland	2019	China	Period B	120.95	30.5907	Asia	Period B
SRR10113580	Corpland	Corpland	2019	China	Period B	120.95	30.5907	Asia	Period B
SRR10113581	Corpland	Corpland	2019	China	Period B	120.95	30.5907	Asia	Period B
SRR10113582	Corpland	Corpland	2019	China	Period B	120.95	30.5907	Asia	Period B
SRR10113583	Corpland	Corpland	2019	China	Period B	120.95	30.5907	Asia	Period B
SRR10113584	Corpland	Corpland	2019	China	Period B	120.95	30.5907	Asia	Period B
SRR10113585	Corpland	Corpland	2019	China	Period B	120.95	30.5907	Asia	Period B
SRR10113586	Corpland	Corpland	2019	China	Period B	120.95	30.5907	Asia	Period B
SRR10113587	Corpland	Corpland	2019	China	Period B	120.95	30.5907	Asia	Period B
SRR10113588	Corpland	Corpland	2019	China	Period B	120.95	30.5907	Asia	Period B
SRR10159348	Corpland	Corpland	2018	China	Period B	116.93	28.21	Asia	Period B
SRR10159349	Corpland	Corpland	2018	China	Period B	116.93	28.21	Asia	Period B
SRR10159352	Corpland	Corpland	2018	China	Period B	116.93	28.21	Asia	Period B
SRR10159353	Corpland	Corpland	2018	China	Period B	116.93	28.21	Asia	Period B
SRR10159354	Corpland	Corpland	2018	China	Period B	116.93	28.21	Asia	Period B
SRR10159355	Corpland	Corpland	2018	China	Period B	116.93	28.21	Asia	Period B
SRR1023222	Corpland	Corpland	2011	China	Period A	91.1267	30.5442	Asia	Period A
SRR10260005	Corpland	Corpland	2015	China	Period A	114.863	30.0756	Asia	Period A
SRR10260006	Corpland	Corpland	2015	China	Period A	113.864	30.9792	Asia	Period A
SRR1029957	Corpland	Corpland	missing	China	missing	120.708	30.7792	Asia	missing
SRR10341085	Corpland	Corpland	2018	China	Period B	104.1	30.93	Asia	Period B
SRR10346359	Corpland	Corpland	2018	China	Period B	104.13	30.93	Asia	Period B
SRR10346360	Corpland	Corpland	2018	China	Period B	104.1	30.93	Asia	Period B
SRR10346361	Corpland	Corpland	2018	China	Period B	104.08	30.92	Asia	Period B
SRR10346362	Corpland	Corpland	2018	China	Period B	104.13	30.93	Asia	Period B
SRR10346363	Corpland	Corpland	2018	China	Period B	104.11	30.93	Asia	Period B
SRR10445787	Corpland	Corpland	2018	China	Period B	104.16	25.263	Asia	Period B
SRR10695390	Corpland	Corpland	2017	China	Period B	104.084	23.2415	Asia	Period B
SRR10695391	Corpland	Corpland	2017	China	Period B	104.084	23.2415	Asia	Period B
SRR10695392	Corpland	Corpland	2017	China	Period B	104.134	23.2097	Asia	Period B
SRR10695393	Corpland	Corpland	2017	China	Period B	104.134	23.2097	Asia	Period B
SRR10695394	Corpland	Corpland	2017	China	Period B	104.134	23.2097	Asia	Period B
SRR10695396	Corpland	Corpland	2017	China	Period B	104.104	23.8297	Asia	Period B
SRR10695400	Corpland	Corpland	2017	China	Period B	104.33	23.5823	Asia	Period B
SRR10695402	Corpland	Corpland	2017	China	Period B	104.203	23.3167	Asia	Period B
SRR11051936	Corpland	Corpland	2017	China	Period B	121.43	28.68	Asia	Period B
SRR11051940	Corpland	Corpland	2017	China	Period B	121.43	28.68	Asia	Period B
SRR11051941	Corpland	Corpland	2017	China	Period B	121.43	28.68	Asia	Period B
SRR11051944	Corpland	Corpland	2017	China	Period B	121.43	28.68	Asia	Period B
SRR11051947	Corpland	Corpland	2017	China	Period B	121.43	28.68	Asia	Period B
SRR11051949	Corpland	Corpland	2017	China	Period B	121.43	28.68	Asia	Period B
SRR11051951	Corpland	Corpland	2017	China	Period B	121.43	28.68	Asia	Period B
SRR11051957	Corpland	Corpland	2017	China	Period B	121.43	28.68	Asia	Period B
SRR11051958	Corpland	Corpland	2017	China	Period B	121.43	28.68	Asia	Period B
SRR11051962	Corpland	Corpland	2017	China	Period B	121.43	28.68	Asia	Period B
SRR11051963	Corpland	Corpland	2017	China	Period B	121.43	28.68	Asia	Period B
SRR11285378	Corpland	Corpland	2018	China	Period B	111.024	29.3852	Asia	Period B
SRR11449177	Corpland	Corpland	2019	China	Period B	116.42	34.57	Asia	Period B
SRR11449178	Corpland	Corpland	2019	China	Period B	116.31	34.55	Asia	Period B
SRR11449179	Corpland	Corpland	2019	China	Period B	116.29	34.45	Asia	Period B
SRR11449180	Corpland	Corpland	2019	China	Period B	116.19	34.35	Asia	Period B
SRR11449181	Corpland	Corpland	2019	China	Period B	115.88	35.44	Asia	Period B
SRR11449182	Corpland	Corpland	2019	China	Period B	115.78	35.34	Asia	Period B
SRR11449183	Corpland	Corpland	2019	China	Period B	115.68	35.24	Asia	Period B
SRR11449184	Corpland	Corpland	2019	China	Period B	115.54	35.14	Asia	Period B
SRR11449185	Corpland	Corpland	2019	China	Period B	116.64	34.75	Asia	Period B
SRR11449186	Corpland	Corpland	2019	China	Period B	116.53	34.65	Asia	Period B
SRR11449187	Corpland	Corpland	2019	China	Period B	113.93	33.02	Asia	Period B
SRR11449188	Corpland	Corpland	2019	China	Period B	115.52	35.07	Asia	Period B
SRR11450583	Corpland	Corpland	2016	China	Period B	112.913	28.1767	Asia	Period B
SRR11793864	Corpland	Corpland	2018	China	Period B	110.446	21.1742	Asia	Period B
SRR11823712	Corpland	Corpland	2018	China	Period B	86.02	44.18	Asia	Period B
SRR11823713	Corpland	Corpland	2018	China	Period B	86.02	44.18	Asia	Period B
SRR11823714	Corpland	Corpland	2018	China	Period B	86.02	44.18	Asia	Period B
SRR11823715	Corpland	Corpland	2018	China	Period B	86.02	44.18	Asia	Period B
SRR11823716	Corpland	Corpland	2018	China	Period B	86.02	44.18	Asia	Period B
SRR11823718	Corpland	Corpland	2018	China	Period B	86.02	44.18	Asia	Period B
SRR11829110	Corpland	Corpland	2018	China	Period B	120.49	36.13	Asia	Period B
SRR1190306	Corpland	Corpland	2012	China	Period A	110.074	20.566	Asia	Period A
SRR1190308	Corpland	Corpland	2012	China	Period A	110.074	20.566	Asia	Period A
SRR1190316	Corpland	Corpland	2012	China	Period A	116.933	28.206	Asia	Period A
SRR1190334	Corpland	Corpland	2012	China	Period A	120.781	30.639	Asia	Period A
SRR1190336	Corpland	Corpland	2012	China	Period A	120.781	30.639	Asia	Period A
SRR5877196	Corpland	Corpland	2014	China	Period A	116.871	23.6174	Asia	Period A
SRR1190350	Corpland	Corpland	2012	China	Period A	111.446	28.929	Asia	Period A
SRR1190384	Corpland	Corpland	2012	China	Period A	111.446	28.929	Asia	Period A
SRR12003141	Corpland	Corpland	2015	China	Period A	116.63	33.22	Asia	Period A
SRR12003144	Corpland	Corpland	2015	China	Period A	116.6	33.22	Asia	Period A
SRR12003148	Corpland	Corpland	2015	China	Period A	116.69	33.22	Asia	Period A
SRR12003150	Corpland	Corpland	2015	China	Period A	116.59	33.22	Asia	Period A
SRR12003151	Corpland	Corpland	2015	China	Period A	116.58	33.22	Asia	Period A
SRR12060209	Corpland	Corpland	2018	China	Period B	120.54	36.13	Asia	Period B
SRR12060210	Corpland	Corpland	2018	China	Period B	120.53	36.13	Asia	Period B
SRR12060213	Corpland	Corpland	2018	China	Period B	120.5	36.13	Asia	Period B
SRR12347820	Corpland	Corpland	2019	China	Period B	111.356	27.4448	Asia	Period B
SRR12444714	Corpland	Corpland	2016	China	Period B	133.64	47.59	Asia	Period B
SRR12805505	Corpland	Corpland	2018	China	Period B	111.62	29.58	Asia	Period B
SRR12805506	Corpland	Corpland	2018	China	Period B	111.61	29.58	Asia	Period B
SRR12844102	Corpland	Corpland	2015	China	Period A	120.74	31.64	Asia	Period A
SRR12844103	Corpland	Corpland	2015	China	Period A	120.74	31.64	Asia	Period A
SRR12844104	Corpland	Corpland	2015	China	Period A	120.74	31.64	Asia	Period A
SRR12844109	Corpland	Corpland	2015	China	Period A	117.02	28.23	Asia	Period A
SRR12844110	Corpland	Corpland	2015	China	Period A	116.55	28.15	Asia	Period A
SRR12844113	Corpland	Corpland	2015	China	Period A	117.02	28.23	Asia	Period A
SRR12844114	Corpland	Corpland	2015	China	Period A	117.02	28.23	Asia	Period A
SRR12844115	Corpland	Corpland	2015	China	Period A	117.02	28.23	Asia	Period A
SRR12844116	Corpland	Corpland	2015	China	Period A	117.02	28.23	Asia	Period A
SRR12844124	Corpland	Corpland	2015	China	Period A	120.74	31.64	Asia	Period A
SRR12844128	Corpland	Corpland	2015	China	Period A	120.74	31.64	Asia	Period A
SRR12976800	Corpland	Corpland	2019	China	Period B	99.57	25.58	Asia	Period B
SRR13162651	Corpland	Corpland	2020	China	Period B	119.13	31.17	Asia	Period B
SRR13162652	Corpland	Corpland	2020	China	Period B	119.12	31.16	Asia	Period B
SRR13162653	Corpland	Corpland	2020	China	Period B	119.11	31.15	Asia	Period B
SRR13162654	Corpland	Corpland	2019	China	Period B	119.13	31.17	Asia	Period B
SRR13162655	Corpland	Corpland	2019	China	Period B	119.12	31.16	Asia	Period B
SRR13336288	Corpland	Corpland	2019	China	Period B	108.083	34.03	Asia	Period B
SRR13336319	Corpland	Corpland	2019	China	Period B	108.083	34.03	Asia	Period B
SRR13343984	Corpland	Corpland	2018	China	Period B	110.34	19.58	Asia	Period B
SRR13343985	Corpland	Corpland	2018	China	Period B	110.33	19.58	Asia	Period B
SRR13435500	Corpland	Corpland	2016	China	Period B	121.371	28.5411	Asia	Period B
SRR13435506	Corpland	Corpland	2016	China	Period B	121.415	28.6203	Asia	Period B
SRR13435512	Corpland	Corpland	2016	China	Period B	121.364	28.5089	Asia	Period B
SRR13484447	Corpland	Corpland	2019	China	Period B	112.7	28.2	Asia	Period B
SRR13590450	Corpland	Corpland	2019	China	Period B	116	39	Asia	Period B
SRR13590452	Corpland	Corpland	2019	China	Period B	116	39	Asia	Period B
SRR13590453	Corpland	Corpland	2019	China	Period B	116	39	Asia	Period B
SRR13590454	Corpland	Corpland	2019	China	Period B	116	39	Asia	Period B
SRR13590456	Corpland	Corpland	2019	China	Period B	116	39	Asia	Period B
SRR13590457	Corpland	Corpland	2019	China	Period B	116	39	Asia	Period B
SRR13614379	Corpland	Corpland	2019	China	Period B	116.65	37.3	Asia	Period B
SRR13614380	Corpland	Corpland	2019	China	Period B	116.65	37.3	Asia	Period B
SRR13614381	Corpland	Corpland	2019	China	Period B	116.65	37.3	Asia	Period B
SRR13614382	Corpland	Corpland	2019	China	Period B	116.65	37.3	Asia	Period B
SRR13614383	Corpland	Corpland	2019	China	Period B	116.65	37.3	Asia	Period B
SRR13614384	Corpland	Corpland	2019	China	Period B	116.65	37.3	Asia	Period B
SRR13614385	Corpland	Corpland	2019	China	Period B	116.65	37.3	Asia	Period B
SRR13614386	Corpland	Corpland	2019	China	Period B	116.65	37.3	Asia	Period B
SRR13614387	Corpland	Corpland	2019	China	Period B	116.65	37.3	Asia	Period B
SRR13614388	Corpland	Corpland	2019	China	Period B	116.65	37.3	Asia	Period B
SRR13614389	Corpland	Corpland	2019	China	Period B	116.65	37.3	Asia	Period B
SRR13614390	Corpland	Corpland	2019	China	Period B	116.65	37.3	Asia	Period B
SRR13614391	Corpland	Corpland	2019	China	Period B	116.65	37.3	Asia	Period B
SRR13614392	Corpland	Corpland	2019	China	Period B	116.65	37.3	Asia	Period B
SRR13614393	Corpland	Corpland	2019	China	Period B	116.65	37.3	Asia	Period B
SRR13614395	Corpland	Corpland	2019	China	Period B	116.65	37.3	Asia	Period B
SRR13614397	Corpland	Corpland	2019	China	Period B	116.65	37.3	Asia	Period B
SRR13614398	Corpland	Corpland	2019	China	Period B	116.65	37.3	Asia	Period B
SRR13614399	Corpland	Corpland	2019	China	Period B	116.65	37.3	Asia	Period B
SRR13614400	Corpland	Corpland	2019	China	Period B	116.65	37.3	Asia	Period B
SRR13614401	Corpland	Corpland	2019	China	Period B	116.65	37.3	Asia	Period B
SRR13614402	Corpland	Corpland	2019	China	Period B	116.65	37.3	Asia	Period B
SRR13708141	Corpland	Corpland	2019	China	Period B	117.08	36.11	Asia	Period B
SRR13708148	Corpland	Corpland	2019	China	Period B	117.08	36.11	Asia	Period B
SRR13760639	Corpland	Corpland	2020	China	Period B	115.94	36.78	Asia	Period B
SRR13760640	Corpland	Corpland	2020	China	Period B	115.94	36.78	Asia	Period B
SRR13760641	Corpland	Corpland	2020	China	Period B	115.94	36.78	Asia	Period B
SRR13760643	Corpland	Corpland	2020	China	Period B	115.94	36.78	Asia	Period B
SRR13760644	Corpland	Corpland	2020	China	Period B	115.94	36.78	Asia	Period B
SRR13760645	Corpland	Corpland	2020	China	Period B	115.94	36.78	Asia	Period B
SRR13760647	Corpland	Corpland	2020	China	Period B	115.94	36.78	Asia	Period B
SRR13760648	Corpland	Corpland	2020	China	Period B	115.94	36.78	Asia	Period B
SRR13760649	Corpland	Corpland	2020	China	Period B	115.94	36.78	Asia	Period B
SRR13760650	Corpland	Corpland	2020	China	Period B	115.94	36.78	Asia	Period B
SRR13760651	Corpland	Corpland	2020	China	Period B	115.94	36.78	Asia	Period B
SRR13760652	Corpland	Corpland	2020	China	Period B	115.94	36.78	Asia	Period B
SRR13760653	Corpland	Corpland	2020	China	Period B	115.94	36.78	Asia	Period B
SRR13760654	Corpland	Corpland	2020	China	Period B	115.94	36.78	Asia	Period B
SRR13760655	Corpland	Corpland	2020	China	Period B	115.94	36.78	Asia	Period B
SRR13760656	Corpland	Corpland	2020	China	Period B	115.94	36.78	Asia	Period B
SRR13760657	Corpland	Corpland	2020	China	Period B	115.94	36.78	Asia	Period B
SRR13760658	Corpland	Corpland	2020	China	Period B	115.94	36.78	Asia	Period B
SRR13760659	Corpland	Corpland	2020	China	Period B	115.94	36.78	Asia	Period B
SRR13760660	Corpland	Corpland	2020	China	Period B	115.94	36.78	Asia	Period B
SRR13760661	Corpland	Corpland	2020	China	Period B	115.94	36.78	Asia	Period B
SRR13760662	Corpland	Corpland	2020	China	Period B	115.94	36.78	Asia	Period B
SRR13760663	Corpland	Corpland	2020	China	Period B	115.94	36.78	Asia	Period B
SRR13760664	Corpland	Corpland	2020	China	Period B	115.94	36.78	Asia	Period B
SRR13760665	Corpland	Corpland	2020	China	Period B	115.94	36.78	Asia	Period B
SRR13760666	Corpland	Corpland	2020	China	Period B	115.94	36.78	Asia	Period B
SRR13760667	Corpland	Corpland	2020	China	Period B	115.94	36.78	Asia	Period B
SRR13760668	Corpland	Corpland	2020	China	Period B	115.94	36.78	Asia	Period B
SRR13760669	Corpland	Corpland	2020	China	Period B	115.94	36.78	Asia	Period B
SRR13760670	Corpland	Corpland	2020	China	Period B	115.94	36.78	Asia	Period B
SRR13760671	Corpland	Corpland	2020	China	Period B	115.94	36.78	Asia	Period B
SRR13760672	Corpland	Corpland	2020	China	Period B	115.94	36.78	Asia	Period B
SRR13760673	Corpland	Corpland	2020	China	Period B	115.94	36.78	Asia	Period B
SRR13760674	Corpland	Corpland	2020	China	Period B	115.94	36.78	Asia	Period B
SRR13760675	Corpland	Corpland	2020	China	Period B	115.94	36.78	Asia	Period B
SRR13760676	Corpland	Corpland	2020	China	Period B	115.94	36.78	Asia	Period B
SRR13760678	Corpland	Corpland	2020	China	Period B	115.94	36.78	Asia	Period B
SRR13760679	Corpland	Corpland	2020	China	Period B	115.94	36.78	Asia	Period B
SRR13760681	Corpland	Corpland	2020	China	Period B	115.94	36.78	Asia	Period B
SRR13760682	Corpland	Corpland	2020	China	Period B	115.94	36.78	Asia	Period B
SRR13760684	Corpland	Corpland	2020	China	Period B	115.94	36.78	Asia	Period B
SRR13760685	Corpland	Corpland	2020	China	Period B	115.94	36.78	Asia	Period B
SRR13760686	Corpland	Corpland	2020	China	Period B	115.94	36.78	Asia	Period B
SRR13760687	Corpland	Corpland	2020	China	Period B	115.94	36.78	Asia	Period B
SRR13760689	Corpland	Corpland	2020	China	Period B	115.94	36.78	Asia	Period B
SRR13760690	Corpland	Corpland	2020	China	Period B	115.94	36.78	Asia	Period B
SRR13766241	Corpland	Corpland	2018	China	Period B	107.426	26.4984	Asia	Period B
SRR13766242	Corpland	Corpland	2018	China	Period B	107.425	26.4984	Asia	Period B
SRR13766243	Corpland	Corpland	2018	China	Period B	107.424	26.4984	Asia	Period B
SRR13766244	Corpland	Corpland	2018	China	Period B	107.423	26.4984	Asia	Period B
SRR13766245	Corpland	Corpland	2018	China	Period B	107.422	26.4984	Asia	Period B
SRR13766247	Corpland	Corpland	2018	China	Period B	107.421	26.4984	Asia	Period B
SRR13766248	Corpland	Corpland	2018	China	Period B	107.42	26.4984	Asia	Period B
SRR13766249	Corpland	Corpland	2018	China	Period B	107.419	26.4984	Asia	Period B
SRR13766250	Corpland	Corpland	2018	China	Period B	107.418	26.4984	Asia	Period B
SRR13766251	Corpland	Corpland	2018	China	Period B	107.417	26.4984	Asia	Period B
SRR13766253	Corpland	Corpland	2018	China	Period B	107.415	26.4984	Asia	Period B
SRR13766281	Corpland	Corpland	2018	China	Period B	107.427	26.4984	Asia	Period B
SRR13870168	Corpland	Corpland	2020	China	Period B	113	28.21	Asia	Period B
SRR13870176	Corpland	Corpland	2020	China	Period B	113	28.21	Asia	Period B
SRR13870179	Corpland	Corpland	2020	China	Period B	113	28.21	Asia	Period B
SRR14027267	Corpland	Corpland	2019	China	Period B	115.1	36.9	Asia	Period B
SRR14027268	Corpland	Corpland	2019	China	Period B	115.4	36.9	Asia	Period B
SRR14027269	Corpland	Corpland	2019	China	Period B	115.1	36.9	Asia	Period B
SRR14027271	Corpland	Corpland	2019	China	Period B	115.1	36.9	Asia	Period B
SRR14027272	Corpland	Corpland	2019	China	Period B	115.1	36.9	Asia	Period B
SRR14027275	Corpland	Corpland	2019	China	Period B	115.6	36.9	Asia	Period B
SRR14027277	Corpland	Corpland	2019	China	Period B	115.7	36.9	Asia	Period B
SRR14027278	Corpland	Corpland	2019	China	Period B	115.1	36.9	Asia	Period B
SRR14027279	Corpland	Corpland	2019	China	Period B	115.1	36.9	Asia	Period B
SRR14027280	Corpland	Corpland	2019	China	Period B	115	36.9	Asia	Period B
SRR14027281	Corpland	Corpland	2019	China	Period B	115	36.9	Asia	Period B
SRR14027282	Corpland	Corpland	2019	China	Period B	115.3	36.9	Asia	Period B
SRR14027284	Corpland	Corpland	2019	China	Period B	115.4	36.9	Asia	Period B
SRR14027289	Corpland	Corpland	2019	China	Period B	115.4	36.8	Asia	Period B
SRR14027291	Corpland	Corpland	2019	China	Period B	115	36.8	Asia	Period B
SRR14027293	Corpland	Corpland	2019	China	Period B	115	36.9	Asia	Period B
SRR14194027	Corpland	Corpland	2020	China	Period B	117.939	24.579	Asia	Period B
SRR14292183	Corpland	Corpland	2019	China	Period B	104.067	30.6667	Asia	Period B
SRR14292189	Corpland	Corpland	2019	China	Period B	104.067	30.6667	Asia	Period B
SRR14292191	Corpland	Corpland	2019	China	Period B	106.717	26.2667	Asia	Period B
SRR14292192	Corpland	Corpland	2019	China	Period B	106.717	26.2667	Asia	Period B
SRR14292193	Corpland	Corpland	2019	China	Period B	106.717	26.2667	Asia	Period B
SRR14292195	Corpland	Corpland	2019	China	Period B	104.067	30.6667	Asia	Period B
SRR14320320	Corpland	Corpland	2019	China	Period B	118.62	37.3	Asia	Period B
SRR14320321	Corpland	Corpland	2019	China	Period B	118.62	37.3	Asia	Period B
SRR14320322	Corpland	Corpland	2019	China	Period B	118.62	37.3	Asia	Period B
SRR14320323	Corpland	Corpland	2019	China	Period B	118.62	37.3	Asia	Period B
SRR14320324	Corpland	Corpland	2019	China	Period B	118.62	37.3	Asia	Period B
SRR14320325	Corpland	Corpland	2019	China	Period B	118.62	37.3	Asia	Period B
SRR14320328	Corpland	Corpland	2019	China	Period B	118.62	37.3	Asia	Period B
SRR14320329	Corpland	Corpland	2019	China	Period B	118.62	37.3	Asia	Period B
SRR14320330	Corpland	Corpland	2019	China	Period B	118.62	37.3	Asia	Period B
SRR14320331	Corpland	Corpland	2019	China	Period B	118.62	37.3	Asia	Period B
SRR14373445	Corpland	Corpland	2019	China	Period B	102.65	23.3	Asia	Period B
SRR14373457	Corpland	Corpland	2019	China	Period B	102.54	23.3	Asia	Period B
SRR14373465	Corpland	Corpland	2018	China	Period B	102.47	23.3	Asia	Period B
SRR14373466	Corpland	Corpland	2018	China	Period B	102.46	23.3	Asia	Period B
SRR14373503	Corpland	Corpland	2019	China	Period B	102.25	23.4	Asia	Period B
SRR14373513	Corpland	Corpland	2019	China	Period B	102.26	23.42	Asia	Period B
SRR14555686	Corpland	Corpland	2020	China	Period B	126.633	45.6833	Asia	Period B
SRR14555687	Corpland	Corpland	2019	China	Period B	126.633	45.6833	Asia	Period B
SRR14555694	Corpland	Corpland	2019	China	Period B	126.633	45.6833	Asia	Period B
SRR14555697	Corpland	Corpland	2020	China	Period B	126.633	45.6833	Asia	Period B
SRR14555699	Corpland	Corpland	2020	China	Period B	126.633	45.6833	Asia	Period B
SRR14555701	Corpland	Corpland	2020	China	Period B	126.633	45.6833	Asia	Period B
SRR14661182	Corpland	Corpland	2020	China	Period B	115.17	36.78	Asia	Period B
SRR14661183	Corpland	Corpland	2020	China	Period B	115.17	36.78	Asia	Period B
SRR14661184	Corpland	Corpland	2020	China	Period B	115.17	36.78	Asia	Period B
SRR14661186	Corpland	Corpland	2020	China	Period B	115.17	36.78	Asia	Period B
SRR14661187	Corpland	Corpland	2020	China	Period B	115.17	36.78	Asia	Period B
SRR14661188	Corpland	Corpland	2020	China	Period B	115.17	36.78	Asia	Period B
SRR14661189	Corpland	Corpland	2020	China	Period B	115.17	36.78	Asia	Period B
SRR14661190	Corpland	Corpland	2020	China	Period B	115.17	36.78	Asia	Period B
SRR15167829	Corpland	Corpland	2020	China	Period B	117.939	24.58	Asia	Period B
SRR15167830	Corpland	Corpland	2020	China	Period B	117.939	24.58	Asia	Period B
SRR15614341	Corpland	Corpland	2020	China	Period B	114.003	22.5286	Asia	Period B
SRR15614344	Corpland	Corpland	2020	China	Period B	114.003	22.5286	Asia	Period B
SRR15614346	Corpland	Corpland	2020	China	Period B	114.003	22.5286	Asia	Period B
SRR15614352	Corpland	Corpland	2020	China	Period B	114.003	22.5286	Asia	Period B
SRR15646751	Corpland	Corpland	2019	China	Period B	100.41	25.38	Asia	Period B
SRR15646757	Corpland	Corpland	2019	China	Period B	102.93	24.67	Asia	Period B
SRR15646758	Corpland	Corpland	2019	China	Period B	102.93	24.67	Asia	Period B
SRR15910686	Corpland	Corpland	2020	China	Period B	121.67	31.41	Asia	Period B
SRR15910693	Corpland	Corpland	2020	China	Period B	121.67	31.41	Asia	Period B
SRR15910697	Corpland	Corpland	2020	China	Period B	121.67	31.41	Asia	Period B
SRR15910698	Corpland	Corpland	2020	China	Period B	121.67	31.41	Asia	Period B
SRR16016017	Corpland	Corpland	2020	China	Period B	122	44	Asia	Period B
SRR16016020	Corpland	Corpland	2020	China	Period B	122	46	Asia	Period B
SRR16016021	Corpland	Corpland	2020	China	Period B	122	47	Asia	Period B
SRR16016022	Corpland	Corpland	2020	China	Period B	121	49	Asia	Period B
SRR16095322	Corpland	Corpland	2020	China	Period B	116.13	40.08	Asia	Period B
SRR16095323	Corpland	Corpland	2020	China	Period B	116.12	40.08	Asia	Period B
SRR16095339	Corpland	Corpland	2020	China	Period B	116.12	40.08	Asia	Period B
SRR16095340	Corpland	Corpland	2020	China	Period B	116.12	40.08	Asia	Period B
SRR16106684	Corpland	Corpland	2019	China	Period B	109.764	21.5071	Asia	Period B
SRR16106685	Corpland	Corpland	2019	China	Period B	109.764	21.5071	Asia	Period B
SRR16596690	Corpland	Corpland	2019	China	Period B	119.71	30.23	Asia	Period B
SRR16798072	Corpland	Corpland	2020	China	Period B	100.2	23.1	Asia	Period B
SRR16798074	Corpland	Corpland	2020	China	Period B	100.2	23.1	Asia	Period B
SRR17477666	Corpland	Corpland	2020	China	Period B	127.03	45.57	Asia	Period B
SRR17477668	Corpland	Corpland	2020	China	Period B	115.13	34.4	Asia	Period B
SRR17477669	Corpland	Corpland	2020	China	Period B	115.01	36.87	Asia	Period B
SRR17477670	Corpland	Corpland	2020	China	Period B	107.7	35.24	Asia	Period B
SRR17710020	Corpland	Corpland	2019	China	Period B	109.46	35.28	Asia	Period B
SRR17710023	Corpland	Corpland	2019	China	Period B	108.095	34.836	Asia	Period B
SRR17710024	Corpland	Corpland	2019	China	Period B	108.095	34.836	Asia	Period B
SRR17710027	Corpland	Corpland	2019	China	Period B	109.235	36.561	Asia	Period B
SRR17710028	Corpland	Corpland	2019	China	Period B	109.235	36.561	Asia	Period B
SRR18029981	Corpland	Corpland	2019	China	Period B	108.062	26.234	Asia	Period B
SRR18136278	Corpland	Corpland	2021	China	Period B	113.09	28.18	Asia	Period B
SRR18136280	Corpland	Corpland	2021	China	Period B	113.09	28.18	Asia	Period B
SRR18474639	Corpland	Corpland	2019	China	Period B	104.4	31.35	Asia	Period B
SRR18474640	Corpland	Corpland	2019	China	Period B	104.39	31.35	Asia	Period B
SRR18474641	Corpland	Corpland	2019	China	Period B	104.38	31.35	Asia	Period B
SRR18474642	Corpland	Corpland	2019	China	Period B	104.37	31.35	Asia	Period B
SRR18474644	Corpland	Corpland	2019	China	Period B	104.36	31.35	Asia	Period B
SRR18474645	Corpland	Corpland	2019	China	Period B	104.35	31.35	Asia	Period B
SRR18474646	Corpland	Corpland	2019	China	Period B	104.34	31.35	Asia	Period B
SRR18474647	Corpland	Corpland	2019	China	Period B	104.33	31.35	Asia	Period B
SRR18494403	Corpland	Corpland	2021	China	Period B	114.82	37.94	Asia	Period B
SRR18494404	Corpland	Corpland	2021	China	Period B	114.81	37.94	Asia	Period B
SRR18494406	Corpland	Corpland	2021	China	Period B	114.79	37.94	Asia	Period B
SRR18494407	Corpland	Corpland	2021	China	Period B	114.78	37.94	Asia	Period B
SRR18494408	Corpland	Corpland	2021	China	Period B	114.77	37.94	Asia	Period B
SRR18494410	Corpland	Corpland	2021	China	Period B	114.75	37.94	Asia	Period B
SRR18494412	Corpland	Corpland	2021	China	Period B	114.87	37.94	Asia	Period B
SRR18494414	Corpland	Corpland	2021	China	Period B	114.85	37.94	Asia	Period B
SRR18494415	Corpland	Corpland	2021	China	Period B	114.84	37.94	Asia	Period B
SRR18494417	Corpland	Corpland	2021	China	Period B	114.74	37.94	Asia	Period B
SRR18694248	Corpland	Corpland	2019	China	Period B	103.22	33.68	Asia	Period B
SRR19161315	Corpland	Corpland	2020	China	Period B	123.67	41.8	Asia	Period B
SRR19161316	Corpland	Corpland	2020	China	Period B	123.66	41.8	Asia	Period B
SRR19161317	Corpland	Corpland	2020	China	Period B	123.57	41.8	Asia	Period B
SRR19161319	Corpland	Corpland	2020	China	Period B	123.65	41.8	Asia	Period B
SRR19161320	Corpland	Corpland	2020	China	Period B	123.64	41.8	Asia	Period B
SRR19161322	Corpland	Corpland	2020	China	Period B	123.62	41.8	Asia	Period B
SRR19161326	Corpland	Corpland	2020	China	Period B	123.76	41.8	Asia	Period B
SRR19161328	Corpland	Corpland	2020	China	Period B	123.75	41.8	Asia	Period B
SRR19215370	Corpland	Corpland	2020	China	Period B	102.87	37.16	Asia	Period B
SRR19627614	Corpland	Corpland	2020	China	Period B	109.619	18.2239	Asia	Period B
SRR19631180	Corpland	Corpland	2020	China	Period B	109.21	27.52	Asia	Period B
SRR19631182	Corpland	Corpland	2020	China	Period B	106.52	26.42	Asia	Period B
SRR19666935	Corpland	Corpland	2019	China	Period B	99.4	27.5	Asia	Period B
SRR2059973	Corpland	Corpland	2012	China	Period A	114.12	22.26	Asia	Period B
SRR21120499	Corpland	Corpland	2019	China	Period B	108.85	40.88	Asia	Period B
SRR21120503	Corpland	Corpland	2019	China	Period B	108.85	40.88	Asia	Period B
SRR21169169	Corpland	Corpland	2020	China	Period B	117.056	24.6178	Asia	Period B
SRR21169171	Corpland	Corpland	2020	China	Period B	117.056	24.6178	Asia	Period B
SRR21169172	Corpland	Corpland	2020	China	Period B	117.056	24.6178	Asia	Period B
SRR21169173	Corpland	Corpland	2020	China	Period B	117.056	24.6178	Asia	Period B
SRR21617303	Corpland	Corpland	2020	China	Period B	113.58	24.55	Asia	Period B
SRR21617304	Corpland	Corpland	2020	China	Period B	113.57	24.55	Asia	Period B
SRR21617305	Corpland	Corpland	2020	China	Period B	113.56	24.55	Asia	Period B
SRR21617306	Corpland	Corpland	2020	China	Period B	113.55	24.55	Asia	Period B
SRR21617307	Corpland	Corpland	2020	China	Period B	113.54	24.55	Asia	Period B
SRR21617308	Corpland	Corpland	2020	China	Period B	113.53	24.55	Asia	Period B
SRR21617317	Corpland	Corpland	2020	China	Period B	113.52	24.55	Asia	Period B
SRR21890357	Corpland	Corpland	2019	China	Period B	120.74	31.64	Asia	Period B
SRR21890359	Corpland	Corpland	2019	China	Period B	120.74	31.64	Asia	Period B
SRR21890360	Corpland	Corpland	2019	China	Period B	120.74	31.64	Asia	Period B
SRR21890361	Corpland	Corpland	2019	China	Period B	120.74	31.64	Asia	Period B
SRR21890362	Corpland	Corpland	2019	China	Period B	120.74	31.64	Asia	Period B
SRR22033963	Corpland	Corpland	2021	China	Period B	115.83	28.76	Asia	Period B
SRR22033964	Corpland	Corpland	2021	China	Period B	115.83	28.76	Asia	Period B
SRR22033966	Corpland	Corpland	2021	China	Period B	115.83	28.76	Asia	Period B
SRR22033967	Corpland	Corpland	2021	China	Period B	115.83	28.76	Asia	Period B
SRR22138016	Corpland	Corpland	2019	China	Period B	109.4	27.63	Asia	Period B
SRR22138021	Corpland	Corpland	2019	China	Period B	109.4	27.63	Asia	Period B
SRR22138033	Corpland	Corpland	2019	China	Period B	109.4	27.63	Asia	Period B
SRR22138035	Corpland	Corpland	2019	China	Period B	109.4	27.63	Asia	Period B
SRR22138044	Corpland	Corpland	2019	China	Period B	109.4	27.63	Asia	Period B
SRR22138045	Corpland	Corpland	2019	China	Period B	109.4	27.63	Asia	Period B
SRR22138048	Corpland	Corpland	2019	China	Period B	109.4	27.63	Asia	Period B
SRR22207349	Corpland	Corpland	missing	China	missing	126.1	45.72	Asia	missing
SRR22207350	Corpland	Corpland	missing	China	missing	126.99	45.72	Asia	missing
SRR22207352	Corpland	Corpland	missing	China	missing	126.97	45.72	Asia	missing
SRR22207353	Corpland	Corpland	missing	China	missing	126.96	45.72	Asia	missing
SRR22207355	Corpland	Corpland	missing	China	missing	126.94	45.72	Asia	missing
SRR22207356	Corpland	Corpland	missing	China	missing	126.93	45.72	Asia	missing
SRR22207359	Corpland	Corpland	missing	China	missing	126.91	45.72	Asia	missing
SRR22207361	Corpland	Corpland	missing	China	missing	126.89	45.72	Asia	missing
SRR22207364	Corpland	Corpland	missing	China	missing	126.86	45.72	Asia	missing
SRR22207365	Corpland	Corpland	missing	China	missing	126.85	45.72	Asia	missing
SRR22207366	Corpland	Corpland	missing	China	missing	126.84	45.72	Asia	missing
SRR22207367	Corpland	Corpland	missing	China	missing	126.83	45.72	Asia	missing
SRR22207369	Corpland	Corpland	missing	China	missing	126.82	45.72	Asia	missing
SRR22207370	Corpland	Corpland	missing	China	missing	126.81	45.72	Asia	missing
SRR22207371	Corpland	Corpland	missing	China	missing	126.8	45.72	Asia	missing
SRR22207372	Corpland	Corpland	missing	China	missing	126.79	45.72	Asia	missing
SRR22207373	Corpland	Corpland	missing	China	missing	126.78	45.72	Asia	missing
SRR22207374	Corpland	Corpland	missing	China	missing	126.77	45.72	Asia	missing
SRR22207377	Corpland	Corpland	missing	China	missing	126.74	45.72	Asia	missing
SRR22985079	Corpland	Corpland	2021	China	Period B	100.96	35.29	Asia	Period B
SRR22985084	Corpland	Corpland	2021	China	Period B	102.87	36.53	Asia	Period B
SRR22985086	Corpland	Corpland	2021	China	Period B	102.85	36.53	Asia	Period B
SRR22985093	Corpland	Corpland	2021	China	Period B	103.89	37.16	Asia	Period B
SRR22985096	Corpland	Corpland	2021	China	Period B	103.87	37.16	Asia	Period B
SRR22985134	Corpland	Corpland	2021	China	Period B	103.88	37.16	Asia	Period B
SRR22985157	Corpland	Corpland	2021	China	Period B	100.97	35.29	Asia	Period B
SRR22985164	Corpland	Corpland	2021	China	Period B	102.86	36.53	Asia	Period B
SRR22985177	Corpland	Corpland	2021	China	Period B	102.85	36.68	Asia	Period B
SRR24270363	Corpland	Corpland	2020	China	Period B	116	28	Asia	Period B
SRR24270368	Corpland	Corpland	2020	China	Period B	116	28	Asia	Period B
SRR24579364	Corpland	Corpland	2022	China	Period B	112.4	28.57	Asia	Period B
SRR24579368	Corpland	Corpland	2022	China	Period B	110.1	20.94	Asia	Period B
SRR24579370	Corpland	Corpland	2022	China	Period B	109.46	33.08	Asia	Period B
SRR24579371	Corpland	Corpland	2022	China	Period B	125.73	44.1	Asia	Period B
SRR24579373	Corpland	Corpland	2022	China	Period B	123.11	41.82	Asia	Period B
SRR24579374	Corpland	Corpland	2022	China	Period B	123.11	41.32	Asia	Period B
SRR24579375	Corpland	Corpland	2022	China	Period B	106.34	26.43	Asia	Period B
SRR24579376	Corpland	Corpland	2022	China	Period B	109.41	27.66	Asia	Period B
SRR24579378	Corpland	Corpland	2022	China	Period B	104.34	30.82	Asia	Period B
SRR24579380	Corpland	Corpland	2022	China	Period B	109.75	23.19	Asia	Period B
SRR24767387	Corpland	Corpland	2019	China	Period B	109.63	36.11	Asia	Period B
SRR24767406	Corpland	Corpland	2019	China	Period B	104.71	31.79	Asia	Period B
SRR24767407	Corpland	Corpland	2019	China	Period B	104.71	31.79	Asia	Period B
SRR24767408	Corpland	Corpland	2019	China	Period B	104.71	31.79	Asia	Period B
SRR24775928	Corpland	Corpland	2020	China	Period B	109.29	36.41	Asia	Period B
SRR24775930	Corpland	Corpland	2020	China	Period B	113.07	32.38	Asia	Period B
SRR24775933	Corpland	Corpland	2020	China	Period B	118.83	37.87	Asia	Period B
SRR24786892	Corpland	Corpland	2021	China	Period B	120.2	30.3	Asia	Period B
SRR24786902	Corpland	Corpland	2021	China	Period B	120.2	30.3	Asia	Period B
SRR24786909	Corpland	Corpland	2021	China	Period B	120.2	30.3	Asia	Period B
SRR24786911	Corpland	Corpland	2021	China	Period B	120.2	30.3	Asia	Period B
SRR25158175	Corpland	Corpland	missing	China	missing	110.306	25.07	Asia	missing
SRR25158176	Corpland	Corpland	missing	China	missing	110.024	32.3458	Asia	missing
SRR25158177	Corpland	Corpland	missing	China	missing	115.037	27.0586	Asia	missing
SRR25158178	Corpland	Corpland	missing	China	missing	115.928	28.7569	Asia	missing
SRR25158179	Corpland	Corpland	missing	China	missing	115.756	28.7878	Asia	missing
SRR25158180	Corpland	Corpland	missing	China	missing	116.056	28.775	Asia	missing
SRR25158182	Corpland	Corpland	missing	China	missing	115.93	29.5806	Asia	missing
SRR25158183	Corpland	Corpland	missing	China	missing	110.02	32.3183	Asia	missing
SRR25158186	Corpland	Corpland	missing	China	missing	113.483	34.5547	Asia	missing
SRR25158187	Corpland	Corpland	missing	China	missing	115.01	27.0808	Asia	missing
SRR25158188	Corpland	Corpland	missing	China	missing	114.992	27.1342	Asia	missing
SRR25158189	Corpland	Corpland	missing	China	missing	115.098	27.1653	Asia	missing
SRR25158190	Corpland	Corpland	missing	China	missing	113.624	32.3239	Asia	missing
SRR25158193	Corpland	Corpland	missing	China	missing	120.011	32.9678	Asia	missing
SRR25158196	Corpland	Corpland	missing	China	missing	113.625	32.3242	Asia	missing
SRR25158197	Corpland	Corpland	missing	China	missing	110.252	25.2166	Asia	missing
SRR25158201	Corpland	Corpland	missing	China	missing	124.983	45.0125	Asia	missing
SRR25158202	Corpland	Corpland	missing	China	missing	113.625	32.3242	Asia	missing
SRR25158207	Corpland	Corpland	missing	China	missing	119.39	29.16	Asia	missing
SRR25158209	Corpland	Corpland	missing	China	missing	119.39	29.16	Asia	missing
SRR25158211	Corpland	Corpland	missing	China	missing	119.39	29.16	Asia	missing
SRR25158212	Corpland	Corpland	missing	China	missing	119.39	29.16	Asia	missing
SRR25158215	Corpland	Corpland	missing	China	missing	119.39	29.16	Asia	missing
SRR25158216	Corpland	Corpland	missing	China	missing	119.39	29.16	Asia	missing
SRR25158219	Corpland	Corpland	missing	China	missing	119.39	29.16	Asia	missing
SRR25158220	Corpland	Corpland	missing	China	missing	119.39	29.16	Asia	missing
SRR25158221	Corpland	Corpland	missing	China	missing	119.39	29.16	Asia	missing
SRR25158222	Corpland	Corpland	missing	China	missing	119.39	29.16	Asia	missing
SRR25158223	Corpland	Corpland	missing	China	missing	119.39	29.16	Asia	missing
SRR25158224	Corpland	Corpland	missing	China	missing	119.39	29.16	Asia	missing
SRR25158225	Corpland	Corpland	missing	China	missing	119.39	29.16	Asia	missing
SRR25158226	Corpland	Corpland	missing	China	missing	119.39	29.16	Asia	missing
SRR25158228	Corpland	Corpland	missing	China	missing	107.175	25.805	Asia	missing
SRR25158229	Corpland	Corpland	missing	China	missing	119.39	29.16	Asia	missing
SRR25158231	Corpland	Corpland	missing	China	missing	119.39	29.16	Asia	missing
SRR25158233	Corpland	Corpland	missing	China	missing	119.39	29.16	Asia	missing
SRR25158234	Corpland	Corpland	missing	China	missing	119.39	29.16	Asia	missing
SRR25158235	Corpland	Corpland	missing	China	missing	119.39	29.16	Asia	missing
SRR25158237	Corpland	Corpland	missing	China	missing	119.39	29.16	Asia	missing
SRR25158241	Corpland	Corpland	missing	China	missing	107.023	27.0428	Asia	missing
SRR25158263	Corpland	Corpland	missing	China	missing	107.023	27.0428	Asia	missing
SRR25158268	Corpland	Corpland	missing	China	missing	121.27	30.39	Asia	missing
SRR25158274	Corpland	Corpland	missing	China	missing	119.39	29.16	Asia	missing
SRR25158275	Corpland	Corpland	missing	China	missing	119.39	29.16	Asia	missing
SRR25158277	Corpland	Corpland	missing	China	missing	119.39	29.16	Asia	missing
SRR25158278	Corpland	Corpland	missing	China	missing	119.39	29.16	Asia	missing
SRR25158281	Corpland	Corpland	missing	China	missing	119.39	29.16	Asia	missing
SRR25158283	Corpland	Corpland	missing	China	missing	119.39	29.16	Asia	missing
SRR25158284	Corpland	Corpland	missing	China	missing	107.177	25.8128	Asia	missing
SRR25158285	Corpland	Corpland	missing	China	missing	119.39	29.16	Asia	missing
SRR25158286	Corpland	Corpland	missing	China	missing	119.39	29.16	Asia	missing
SRR25158287	Corpland	Corpland	missing	China	missing	119.39	29.16	Asia	missing
SRR25158288	Corpland	Corpland	missing	China	missing	119.39	29.16	Asia	missing
SRR25158295	Corpland	Corpland	missing	China	missing	107.023	27.0425	Asia	missing
SRR25158306	Corpland	Corpland	missing	China	missing	106.139	26.3064	Asia	missing
SRR25158309	Corpland	Corpland	missing	China	missing	121.27	30.39	Asia	missing
SRR25158315	Corpland	Corpland	missing	China	missing	121.35	30.18	Asia	missing
SRR25158318	Corpland	Corpland	missing	China	missing	121.35	30.18	Asia	missing
SRR25158319	Corpland	Corpland	missing	China	missing	121.35	30.18	Asia	missing
SRR25158322	Corpland	Corpland	missing	China	missing	121.35	30.18	Asia	missing
SRR25158324	Corpland	Corpland	missing	China	missing	121.35	30.18	Asia	missing
SRR25158325	Corpland	Corpland	missing	China	missing	121.35	30.18	Asia	missing
SRR25158328	Corpland	Corpland	missing	China	missing	112.106	34.1544	Asia	missing
SRR25158331	Corpland	Corpland	missing	China	missing	121.35	30.18	Asia	missing
SRR25158335	Corpland	Corpland	missing	China	missing	121.35	30.18	Asia	missing
SRR25158344	Corpland	Corpland	missing	China	missing	121.09	30.59	Asia	missing
SRR25158356	Corpland	Corpland	missing	China	missing	107.167	25.8494	Asia	missing
SRR25158361	Corpland	Corpland	missing	China	missing	119.39	29.16	Asia	missing
SRR25158363	Corpland	Corpland	missing	China	missing	119.39	29.16	Asia	missing
SRR25158364	Corpland	Corpland	missing	China	missing	119.39	29.16	Asia	missing
SRR25158365	Corpland	Corpland	missing	China	missing	119.39	29.16	Asia	missing
SRR25158368	Corpland	Corpland	missing	China	missing	120.457	30.6631	Asia	missing
SRR25158373	Corpland	Corpland	missing	China	missing	113.006	25.8986	Asia	missing
SRR25158379	Corpland	Corpland	missing	China	missing	100.201	26.9603	Asia	missing
SRR25158382	Corpland	Corpland	missing	China	missing	100.668	26.7586	Asia	missing
SRR25158386	Corpland	Corpland	missing	China	missing	100.335	25.5797	Asia	missing
SRR25158388	Corpland	Corpland	missing	China	missing	117.025	39.6111	Asia	missing
SRR25158390	Corpland	Corpland	missing	China	missing	117.474	39.2767	Asia	missing
SRR25158392	Corpland	Corpland	missing	China	missing	113.017	29.4358	Asia	missing
SRR25158395	Corpland	Corpland	missing	China	missing	117.534	38.9211	Asia	missing
SRR25158397	Corpland	Corpland	missing	China	missing	117.14	38.9964	Asia	missing
SRR25158398	Corpland	Corpland	missing	China	missing	117.15	38.9847	Asia	missing
SRR25158404	Corpland	Corpland	missing	China	missing	122.405	41.0158	Asia	missing
SRR25158409	Corpland	Corpland	missing	China	missing	115.74	28.7514	Asia	missing
SRR25158412	Corpland	Corpland	missing	China	missing	114.92	30.1089	Asia	missing
SRR25158413	Corpland	Corpland	missing	China	missing	129.426	47.2944	Asia	missing
SRR25158414	Corpland	Corpland	missing	China	missing	126.882	46.6106	Asia	missing
SRR25158415	Corpland	Corpland	missing	China	missing	124.088	47.3239	Asia	missing
SRR25158419	Corpland	Corpland	missing	China	missing	129.741	44.5494	Asia	missing
SRR25158420	Corpland	Corpland	missing	China	missing	112.3	34.3283	Asia	missing
SRR25158421	Corpland	Corpland	missing	China	missing	129.7	44.575	Asia	missing
SRR25158422	Corpland	Corpland	missing	China	missing	113.517	22.4342	Asia	missing
SRR25158423	Corpland	Corpland	missing	China	missing	114.922	35.37	Asia	missing
SRR25158424	Corpland	Corpland	missing	China	missing	114.903	35.3353	Asia	missing
SRR25158425	Corpland	Corpland	missing	China	missing	114.749	35.2047	Asia	missing
SRR25158428	Corpland	Corpland	missing	China	missing	114.907	35.3167	Asia	missing
SRR25158430	Corpland	Corpland	missing	China	missing	112.24	34.2747	Asia	missing
SRR25158431	Corpland	Corpland	missing	China	missing	114.113	32.1633	Asia	missing
SRR25158432	Corpland	Corpland	missing	China	missing	114.892	37.8744	Asia	missing
SRR25158433	Corpland	Corpland	missing	China	missing	113.571	34.6433	Asia	missing
SRR25158435	Corpland	Corpland	missing	China	missing	114.79	37.9525	Asia	missing
SRR25158436	Corpland	Corpland	missing	China	missing	112.203	34.2422	Asia	missing
SRR25158437	Corpland	Corpland	missing	China	missing	121.09	30.59	Asia	missing
SRR25158438	Corpland	Corpland	missing	China	missing	121.09	30.59	Asia	missing
SRR25158439	Corpland	Corpland	missing	China	missing	121.09	30.59	Asia	missing
SRR25158441	Corpland	Corpland	missing	China	missing	121.09	30.59	Asia	missing
SRR25158444	Corpland	Corpland	missing	China	missing	118.067	27.7397	Asia	missing
SRR25158445	Corpland	Corpland	missing	China	missing	106.139	26.3219	Asia	missing
SRR25158446	Corpland	Corpland	missing	China	missing	113.553	34.6886	Asia	missing
SRR25158447	Corpland	Corpland	missing	China	missing	113.57	34.4125	Asia	missing
SRR25158448	Corpland	Corpland	missing	China	missing	116.585	39.6314	Asia	missing
SRR25158450	Corpland	Corpland	missing	China	missing	118.31	31.2369	Asia	missing
SRR25158451	Corpland	Corpland	missing	China	missing	118.22	31.2369	Asia	missing
SRR25158454	Corpland	Corpland	missing	China	missing	117.171	30.8342	Asia	missing
SRR25158455	Corpland	Corpland	missing	China	missing	117.221	31.6764	Asia	missing
SRR25158456	Corpland	Corpland	missing	China	missing	108.373	22.9261	Asia	missing
SRR25158459	Corpland	Corpland	missing	China	missing	117.422	30.6453	Asia	missing
SRR25158465	Corpland	Corpland	missing	China	missing	117.416	30.6542	Asia	missing
SRR25158466	Corpland	Corpland	missing	China	missing	117.413	30.6542	Asia	missing
SRR25158471	Corpland	Corpland	missing	China	missing	113.77	32.9625	Asia	missing
SRR25158473	Corpland	Corpland	missing	China	missing	118.019	36.4078	Asia	missing
SRR25158475	Corpland	Corpland	missing	China	missing	118.019	36.3989	Asia	missing
SRR25158479	Corpland	Corpland	missing	China	missing	108.541	22.9244	Asia	missing
SRR25158487	Corpland	Corpland	missing	China	missing	113.077	32.96	Asia	missing
SRR25158488	Corpland	Corpland	missing	China	missing	110.452	19.1608	Asia	missing
SRR25158489	Corpland	Corpland	missing	China	missing	115.952	29.6604	Asia	missing
SRR25158491	Corpland	Corpland	missing	China	missing	103.75	29.5731	Asia	missing
SRR25158501	Corpland	Corpland	missing	China	missing	108.578	22.9778	Asia	missing
SRR25158504	Corpland	Corpland	missing	China	missing	113.004	25.8933	Asia	missing
SRR25158507	Corpland	Corpland	missing	China	missing	103.568	29.625	Asia	missing
SRR25158508	Corpland	Corpland	missing	China	missing	104.616	28.8317	Asia	missing
SRR25158509	Corpland	Corpland	missing	China	missing	113.86	33.1817	Asia	missing
SRR25158510	Corpland	Corpland	missing	China	missing	109.139	34.4131	Asia	missing
SRR25158511	Corpland	Corpland	missing	China	missing	108.909	34.0497	Asia	missing
SRR25158513	Corpland	Corpland	missing	China	missing	109.369	24.2019	Asia	missing
SRR25158518	Corpland	Corpland	missing	China	missing	113.389	39.2203	Asia	missing
SRR25158519	Corpland	Corpland	missing	China	missing	112.299	37.4217	Asia	missing
SRR25158520	Corpland	Corpland	missing	China	missing	112.299	37.4217	Asia	missing
SRR25158521	Corpland	Corpland	missing	China	missing	112.332	37.5117	Asia	missing
SRR25158522	Corpland	Corpland	missing	China	missing	110.795	32.6594	Asia	missing
SRR25158524	Corpland	Corpland	missing	China	missing	110.283	25.0689	Asia	missing
SRR25158525	Corpland	Corpland	missing	China	missing	112.314	37.5431	Asia	missing
SRR25158526	Corpland	Corpland	missing	China	missing	112.746	37.6531	Asia	missing
SRR25158527	Corpland	Corpland	missing	China	missing	120.104	36.0644	Asia	missing
SRR25158531	Corpland	Corpland	missing	China	missing	121.378	37.4636	Asia	missing
SRR25158533	Corpland	Corpland	missing	China	missing	123.615	41.6417	Asia	missing
SRR25252637	Corpland	Corpland	2022	China	Period B	114.62	30.46	Asia	Period B
SRR25252638	Corpland	Corpland	2022	China	Period B	114.62	30.46	Asia	Period B
SRR25252640	Corpland	Corpland	2022	China	Period B	114.62	30.46	Asia	Period B
SRR25252642	Corpland	Corpland	2022	China	Period B	114.62	30.46	Asia	Period B
SRR25252643	Corpland	Corpland	2022	China	Period B	114.62	30.46	Asia	Period B
SRR25252645	Corpland	Corpland	2022	China	Period B	114.62	30.46	Asia	Period B
SRR25252646	Corpland	Corpland	2022	China	Period B	114.62	30.46	Asia	Period B
SRR25252656	Corpland	Corpland	2022	China	Period B	114.62	30.46	Asia	Period B
SRR25299226	Corpland	Corpland	missing	China	missing	120.34	36.27	Asia	missing
SRR26663010	Corpland	Corpland	2018	China	Period B	109.45	18.33	Asia	Period B
SRR26663011	Corpland	Corpland	2018	China	Period B	110.36	19.1	Asia	Period B
SRR26663014	Corpland	Corpland	2018	China	Period B	107.02	27.04	Asia	Period B
SRR26663019	Corpland	Corpland	2018	China	Period B	109.37	24.21	Asia	Period B
SRR26663020	Corpland	Corpland	2018	China	Period B	109.37	24.2	Asia	Period B
SRR26663021	Corpland	Corpland	2018	China	Period B	110.72	24.79	Asia	Period B
SRR26663022	Corpland	Corpland	2018	China	Period B	110.28	25.07	Asia	Period B
SRR26663023	Corpland	Corpland	2018	China	Period B	110.12	25.76	Asia	Period B
SRR26663030	Corpland	Corpland	2018	China	Period B	118.17	25.03	Asia	Period B
SRR26663034	Corpland	Corpland	2018	China	Period B	113.02	29.44	Asia	Period B
SRR26663035	Corpland	Corpland	2018	China	Period B	120.46	30.63	Asia	Period B
SRR26663038	Corpland	Corpland	2018	China	Period B	120.1	36.06	Asia	Period B
SRR26663039	Corpland	Corpland	2018	China	Period B	103.42	29.53	Asia	Period B
SRR26663040	Corpland	Corpland	2018	China	Period B	103.6	29.55	Asia	Period B
SRR26663041	Corpland	Corpland	2018	China	Period B	122.41	41.02	Asia	Period B
SRR26663045	Corpland	Corpland	2018	China	Period B	110.64	19.96	Asia	Period B
SRR26663052	Corpland	Corpland	2018	China	Period B	117.93	43.92	Asia	Period B
SRR26663053	Corpland	Corpland	2018	China	Period B	103.85	30.72	Asia	Period B
SRR26663071	Corpland	Corpland	2018	China	Period B	110.1	21.13	Asia	Period B
SRR26663072	Corpland	Corpland	2018	China	Period B	112.42	22.4	Asia	Period B
SRR26663073	Corpland	Corpland	2018	China	Period B	110.66	19.89	Asia	Period B
SRR26663076	Corpland	Corpland	2018	China	Period B	118.63	32.49	Asia	Period B
SRR26663077	Corpland	Corpland	2018	China	Period B	118.63	32.48	Asia	Period B
SRR26663078	Corpland	Corpland	2018	China	Period B	116.33	36	Asia	Period B
SRR26663080	Corpland	Corpland	2018	China	Period B	118.98	29.05	Asia	Period B
SRR26663082	Corpland	Corpland	2018	China	Period B	118.97	29.02	Asia	Period B
SRR26663084	Corpland	Corpland	2018	China	Period B	117.53	38.92	Asia	Period B
SRR26663088	Corpland	Corpland	2018	China	Period B	109.14	34.41	Asia	Period B
SRR26663089	Corpland	Corpland	2018	China	Period B	108.91	34.05	Asia	Period B
SRR26663090	Corpland	Corpland	2018	China	Period B	108.8	33.98	Asia	Period B
SRR26663091	Corpland	Corpland	2018	China	Period B	107.07	34.51	Asia	Period B
SRR26663092	Corpland	Corpland	2018	China	Period B	118.31	31.24	Asia	Period B
SRR26663094	Corpland	Corpland	2018	China	Period B	112.75	37.65	Asia	Period B
SRR26663103	Corpland	Corpland	2018	China	Period B	120.09	30.38	Asia	Period B
SRR26663104	Corpland	Corpland	2018	China	Period B	115.74	28.75	Asia	Period B
SRR26663105	Corpland	Corpland	2018	China	Period B	115.04	27.06	Asia	Period B
SRR26663109	Corpland	Corpland	2018	China	Period B	116.05	28.77	Asia	Period B
SRR26663110	Corpland	Corpland	2018	China	Period B	115.93	29.58	Asia	Period B
SRR26663111	Corpland	Corpland	2018	China	Period B	115.84	29.68	Asia	Period B
SRR26663114	Corpland	Corpland	2018	China	Period B	119.07	26.23	Asia	Period B
SRR26663115	Corpland	Corpland	2018	China	Period B	119.07	26.22	Asia	Period B
SRR26663116	Corpland	Corpland	2018	China	Period B	106.73	23.65	Asia	Period B
SRR26663120	Corpland	Corpland	2018	China	Period B	114.5	32.23	Asia	Period B
SRR26663121	Corpland	Corpland	2018	China	Period B	132.6	47.18	Asia	Period B
SRR26663122	Corpland	Corpland	2018	China	Period B	132.63	47.19	Asia	Period B
SRR26663125	Corpland	Corpland	2018	China	Period B	122.87	45.74	Asia	Period B
SRR26663126	Corpland	Corpland	2018	China	Period B	123.04	45.56	Asia	Period B
SRR26663128	Corpland	Corpland	2018	China	Period B	121.43	28.47	Asia	Period B
SRR26663129	Corpland	Corpland	2018	China	Period B	116.64	40.02	Asia	Period B
SRR26663130	Corpland	Corpland	2018	China	Period B	126.78	45.68	Asia	Period B
SRR26663133	Corpland	Corpland	2018	China	Period B	101.61	36.48	Asia	Period B
SRR26663134	Corpland	Corpland	2018	China	Period B	113.94	34.93	Asia	Period B
SRR26663136	Corpland	Corpland	2018	China	Period B	120.46	30.66	Asia	Period B
SRR26663138	Corpland	Corpland	2018	China	Period B	106.48	30.2	Asia	Period B
SRR26663139	Corpland	Corpland	2018	China	Period B	100.2	26.96	Asia	Period B
SRR26663142	Corpland	Corpland	2018	China	Period B	100.34	25.58	Asia	Period B
SRR26663144	Corpland	Corpland	2018	China	Period B	117.03	39.61	Asia	Period B
SRR26663146	Corpland	Corpland	2018	China	Period B	117.47	39.28	Asia	Period B
SRR26663152	Corpland	Corpland	2018	China	Period B	119.08	33.08	Asia	Period B
SRR26663156	Corpland	Corpland	2018	China	Period B	117.16	31.03	Asia	Period B
SRR26663161	Corpland	Corpland	2018	China	Period B	117.17	30.83	Asia	Period B
SRR26663163	Corpland	Corpland	2018	China	Period B	124.98	45.01	Asia	Period B
SRR26663170	Corpland	Corpland	2018	China	Period B	112.37	30.37	Asia	Period B
SRR26663173	Corpland	Corpland	2018	China	Period B	114.92	35.37	Asia	Period B
SRR26663174	Corpland	Corpland	2018	China	Period B	114.75	35.2	Asia	Period B
SRR26663175	Corpland	Corpland	2018	China	Period B	114.83	35.23	Asia	Period B
SRR26663180	Corpland	Corpland	2018	China	Period B	114.89	37.87	Asia	Period B
SRR26663182	Corpland	Corpland	2018	China	Period B	114.79	37.95	Asia	Period B
SRR3452784	Corpland	Corpland	2013	China	Period A	103.724	37.293	Asia	Period A
SRR3452787	Corpland	Corpland	2013	China	Period A	103.724	37.293	Asia	Period A
SRR4254071	Corpland	Corpland	2014	China	Period A	119.94	31.58	Asia	Period A
SRR4254072	Corpland	Corpland	2014	China	Period A	119.95	31.58	Asia	Period A
SRR4254074	Corpland	Corpland	2014	China	Period A	119.97	31.58	Asia	Period A
SRR4254075	Corpland	Corpland	2014	China	Period A	119.98	31.58	Asia	Period A
SRR4254076	Corpland	Corpland	2014	China	Period A	119.99	31.58	Asia	Period A
SRR5133178	Corpland	Corpland	2015	China	Period A	116.872	23.6193	Asia	Period A
SRR5133179	Corpland	Corpland	2015	China	Period A	116.872	23.621	Asia	Period A
SRR5152911	Corpland	Corpland	2015	China	Period A	126.45	45.41	Asia	Period A
SRR5153238	Corpland	Corpland	2015	China	Period A	126.45	45.41	Asia	Period A
SRR5177929	Corpland	Corpland	2015	China	Period A	116.812	23.6246	Asia	Period A
SRR5195131	Corpland	Corpland	2015	China	Period A	114.52	25.46	Asia	Period A
SRR5195135	Corpland	Corpland	2015	China	Period A	112.82	23.64	Asia	Period A
SRR5512132	Corpland	Corpland	2014	China	Period A	130.213	46.4067	Asia	Period A
SRR5512133	Corpland	Corpland	2014	China	Period A	131.697	46.7447	Asia	Period A
SRR5512134	Corpland	Corpland	2014	China	Period A	120.056	31.9375	Asia	Period A
SRR5512135	Corpland	Corpland	2014	China	Period A	119.51	30.9178	Asia	Period A
SRR5512138	Corpland	Corpland	2014	China	Period A	101.035	23.0522	Asia	Period A
SRR5512140	Corpland	Corpland	2014	China	Period A	133.466	48.0444	Asia	Period A
SRR5512142	Corpland	Corpland	2015	China	Period A	114.117	30.9047	Asia	Period A
SRR5512145	Corpland	Corpland	2015	China	Period A	113.823	29.95	Asia	Period A
SRR5512147	Corpland	Corpland	2014	China	Period A	120.235	30.6328	Asia	Period A
SRR5639132	Corpland	Corpland	2014	China	Period A	115.01	36.52	Asia	Period A
SRR5639133	Corpland	Corpland	2014	China	Period A	115.01	36.52	Asia	Period A
SRR5639137	Corpland	Corpland	2014	China	Period A	115.01	36.52	Asia	Period A
SRR5639138	Corpland	Corpland	2014	China	Period A	115.01	36.52	Asia	Period A
SRR5639139	Corpland	Corpland	2014	China	Period A	115.01	36.52	Asia	Period A
SRR5639141	Corpland	Corpland	2014	China	Period A	115.01	36.52	Asia	Period A
SRR5639169	Corpland	Corpland	2014	China	Period A	115.01	36.52	Asia	Period A
SRR5639170	Corpland	Corpland	2014	China	Period A	115.01	36.52	Asia	Period A
SRR5639172	Corpland	Corpland	2014	China	Period A	115.01	36.52	Asia	Period A
SRR5639178	Corpland	Corpland	2014	China	Period A	115.01	36.52	Asia	Period A
SRR5639179	Corpland	Corpland	2014	China	Period A	115.01	36.52	Asia	Period A
SRR5639191	Corpland	Corpland	2014	China	Period A	115.01	36.52	Asia	Period A
SRR5657643	Corpland	Corpland	2014	China	Period A	113.366	23.1773	Asia	Period A
SRR1190349	Corpland	Corpland	2012	China	Period A	111.446	28.929	Asia	Period A
SRR5877197	Corpland	Corpland	2014	China	Period A	116.876	23.6185	Asia	Period A
SRR6241674	Corpland	Corpland	2016	China	Period B	109	23.21	Asia	Period B
SRR6325480	Corpland	Corpland	2014	China	Period A	116.892	23.6233	Asia	Period A
SRR6917468	Corpland	Corpland	missing	China	missing	112.58	34.56	Asia	missing
SRR6917469	Corpland	Corpland	2014	China	Period A	112.58	34.56	Asia	Period A
SRR6917470	Corpland	Corpland	missing	China	missing	112.58	34.56	Asia	missing
SRR6917471	Corpland	Corpland	missing	China	missing	112.58	34.56	Asia	missing
SRR7188252	Corpland	Corpland	2017	China	Period B	109.16	21.41	Asia	Period B
SRR7188253	Corpland	Corpland	2017	China	Period B	109.16	21.41	Asia	Period B
SRR7188254	Corpland	Corpland	2017	China	Period B	109.16	21.41	Asia	Period B
SRR7188256	Corpland	Corpland	2017	China	Period B	109.17	21.41	Asia	Period B
SRR7448200	Corpland	Corpland	2015	China	Period A	119.817	34.2487	Asia	Period A
SRR7448260	Corpland	Corpland	2015	China	Period A	119.817	34.2487	Asia	Period A
SRR7448267	Corpland	Corpland	2015	China	Period A	119.817	34.2487	Asia	Period A
SRR7448268	Corpland	Corpland	2015	China	Period A	119.817	34.2487	Asia	Period A
SRR7448274	Corpland	Corpland	2015	China	Period A	119.817	34.2487	Asia	Period A
SRR7448275	Corpland	Corpland	2015	China	Period A	119.817	34.2487	Asia	Period A
SRR7448276	Corpland	Corpland	2015	China	Period A	119.817	34.2487	Asia	Period A
SRR7448277	Corpland	Corpland	2015	China	Period A	119.817	34.2487	Asia	Period A
SRR7448278	Corpland	Corpland	2015	China	Period A	119.817	34.2487	Asia	Period A
SRR7448326	Corpland	Corpland	2015	China	Period A	119.817	34.2487	Asia	Period A
SRR7457704	Corpland	Corpland	2015	China	Period A	119.817	34.2487	Asia	Period A
SRR7457705	Corpland	Corpland	2015	China	Period A	119.817	34.2487	Asia	Period A
SRR7457706	Corpland	Corpland	2015	China	Period A	119.817	34.2487	Asia	Period A
SRR7457707	Corpland	Corpland	missing	China	missing	119.817	34.2487	Asia	missing
SRR7457708	Corpland	Corpland	missing	China	missing	119.817	34.2487	Asia	missing
SRR7457710	Corpland	Corpland	missing	China	missing	119.817	34.2487	Asia	missing
SRR7457711	Corpland	Corpland	missing	China	missing	119.817	34.2487	Asia	missing
SRR7457712	Corpland	Corpland	missing	China	missing	119.817	34.2487	Asia	missing
SRR7457713	Corpland	Corpland	missing	China	missing	119.817	34.2487	Asia	missing
SRR7550490	Corpland	Corpland	2015	China	Period A	103.635	36.1326	Asia	Period A
SRR7550491	Corpland	Corpland	missing	China	missing	103.635	36.1326	Asia	missing
SRR8185399	Corpland	Corpland	2017	China	Period B	118.46	32.03	Asia	Period B
SRR8185400	Corpland	Corpland	2017	China	Period B	118.46	32.03	Asia	Period B
SRR8185402	Corpland	Corpland	2017	China	Period B	118.46	32.03	Asia	Period B
SRR8185403	Corpland	Corpland	2017	China	Period B	118.46	32.03	Asia	Period B
SRR8185404	Corpland	Corpland	2017	China	Period B	118.46	32.03	Asia	Period B
SRR8185406	Corpland	Corpland	2017	China	Period B	118.46	32.03	Asia	Period B
SRR8185408	Corpland	Corpland	2017	China	Period B	118.46	32.03	Asia	Period B
SRR8185409	Corpland	Corpland	2017	China	Period B	118.46	32.03	Asia	Period B
SRR8185410	Corpland	Corpland	2017	China	Period B	118.46	32.03	Asia	Period B
SRR8500454	Corpland	Corpland	2011	China	Period A	111.9	21.8667	Asia	Period A
SRR8500459	Corpland	Corpland	2011	China	Period A	123.9	41.8	Asia	Period A
SRR8500463	Corpland	Corpland	2011	China	Period A	121.46	39.02	Asia	Period B
SRR8500464	Corpland	Corpland	2011	China	Period A	120.766	37.7789	Asia	Period A
SRR8500475	Corpland	Corpland	2011	China	Period A	130.896	45.3086	Asia	Period A
SRR8500487	Corpland	Corpland	2011	China	Period A	115.32	26.3879	Asia	Period A
SRR8500488	Corpland	Corpland	2011	China	Period A	116.293	28.3876	Asia	Period A
SRR8500491	Corpland	Corpland	2011	China	Period A	112.29	30.905	Asia	Period A
SRR8936456	Corpland	Corpland	2018	China	Period B	113.34	23.14	Asia	Period B
SRR9691018	Corpland	Corpland	2013	China	Period A	110.16	20.93	Asia	Period A
SRR9691021	Corpland	Corpland	2013	China	Period A	104.03	30.04	Asia	Period A
SRR9691024	Corpland	Corpland	2013	China	Period A	106.96	30	Asia	Period A
SRR9691028	Corpland	Corpland	2013	China	Period A	102.66	24.88	Asia	Period A
SRR9691031	Corpland	Corpland	2013	China	Period A	100	31.6	Asia	Period A
SRR9691036	Corpland	Corpland	2013	China	Period A	94.86	36.43	Asia	Period A
SRR9691050	Corpland	Corpland	2013	China	Period A	106.19	38.56	Asia	Period A
SRR9691052	Corpland	Corpland	2013	China	Period A	116.71	43.62	Asia	Period A
SRR9948788	Corpland	Corpland	2017	China	Period B	105.915	23.3308	Asia	Period B
SRR9948794	Corpland	Corpland	2017	China	Period B	103.594	24.6606	Asia	Period B
SRR9948796	Corpland	Corpland	2017	China	Period B	103.962	22.811	Asia	Period B
SRR9998341	Corpland	Corpland	2017	China	Period B	124.77	40.83	Asia	Period B
SRR9998345	Corpland	Corpland	2017	China	Period B	124.78	40.83	Asia	Period B
XZC1	Corpland	Corpland	2019	China	Period B	126.561	45.3949	Asia	Period B
XZC2	Corpland	Corpland	2019	China	Period B	126.561	45.3949	Asia	Period B
XZC3	Corpland	Corpland	2019	China	Period B	126.561	45.3949	Asia	Period B
DBC1	Forest	Natural	2019	China	Period B	119.325	29.4582	Asia	Period B
DBC2	Forest	Natural	2019	China	Period B	119.325	29.4582	Asia	Period B
DBC3	Forest	Natural	2019	China	Period B	119.325	29.4582	Asia	Period B
DBF1	Forest	Natural	2019	China	Period B	119.385	28.5725	Asia	Period B
DBF2	Forest	Natural	2019	China	Period B	119.385	28.5725	Asia	Period B
DBG2	Forest	Natural	2019	China	Period B	119.453	28.4834	Asia	Period B
DBG3	Forest	Natural	2019	China	Period B	119.453	28.4834	Asia	Period B
ERR1877676	Forest	Natural	2014	China	Period A	115.425	39.9572	Asia	Period A
ERR1877713	Forest	Natural	2014	China	Period A	119.443	30.3218	Asia	Period A
SRR8500477	Forest	Natural	2016	China	Period B	124.582	52.5719	Asia	Period B
SRR8500480	Forest	Natural	2016	China	Period B	125.93	51.2123	Asia	Period B
ERR1877848	Forest	Natural	2014	China	Period A	128.093	42.3841	Asia	Period A
ERR1877890	Forest	Natural	2014	China	Period A	128.261	42.0602	Asia	Period A
ERR1877931	Forest	Natural	2014	China	Period A	115.426	39.9555	Asia	Period A
SRR10159347	Forest	Natural	2018	China	Period B	116.93	28.21	Asia	Period B
SRR10159350	Forest	Natural	2018	China	Period B	116.93	28.21	Asia	Period B
SRR10159351	Forest	Natural	2018	China	Period B	116.93	28.21	Asia	Period B
SRR10260009	Forest	Natural	2015	China	Period A	101.5	23.9439	Asia	Period A
SRR10260010	Forest	Natural	2015	China	Period A	102.464	22.9936	Asia	Period A
SRR1026843	Forest	Natural	2011	China	Period A	91.31	29.6656	Asia	Period A
SRR1026845	Forest	Natural	2011	China	Period A	91.3	29.6633	Asia	Period A
SRR10445786	Forest	Natural	2018	China	Period B	104.16	25.2633	Asia	Period B
SRR10445790	Forest	Natural	2018	China	Period B	104.16	25.2633	Asia	Period B
SRR10445791	Forest	Natural	2018	China	Period B	104.16	25.263	Asia	Period B
SRR10695388	Forest	Natural	2017	China	Period B	104.33	23.5823	Asia	Period B
SRR10695395	Forest	Natural	2017	China	Period B	104.203	23.3167	Asia	Period B
SRR10695397	Forest	Natural	2017	China	Period B	104.104	23.8297	Asia	Period B
SRR10695399	Forest	Natural	2017	China	Period B	104.33	23.5823	Asia	Period B
SRR10695401	Forest	Natural	2017	China	Period B	104.203	23.3167	Asia	Period B
SRR11051937	Forest	Natural	2017	China	Period B	121.43	28.68	Asia	Period B
SRR11051938	Forest	Natural	2017	China	Period B	121.43	28.68	Asia	Period B
SRR11051942	Forest	Natural	2017	China	Period B	121.43	28.68	Asia	Period B
SRR11051946	Forest	Natural	2017	China	Period B	121.43	28.68	Asia	Period B
SRR11051948	Forest	Natural	2017	China	Period B	121.43	28.68	Asia	Period B
SRR11450581	Forest	Natural	2016	China	Period B	112.686	28.1717	Asia	Period B
SRR11802902	Forest	Natural	2018	China	Period B	98.65	27.78	Asia	Period B
SRR11802904	Forest	Natural	2018	China	Period B	115.82	39.66	Asia	Period B
SRR11802908	Forest	Natural	2018	China	Period B	117.23	40.23	Asia	Period B
SRR11829107	Forest	Natural	2018	China	Period B	120.52	36.13	Asia	Period B
SRR11829108	Forest	Natural	2018	China	Period B	120.51	36.13	Asia	Period B
SRR11829128	Forest	Natural	2019	China	Period B	120.64	36.13	Asia	Period B
SRR11829129	Forest	Natural	2018	China	Period B	120.46	36.13	Asia	Period B
SRR11829130	Forest	Natural	2019	China	Period B	120.63	36.13	Asia	Period B
SRR11829131	Forest	Natural	2019	China	Period B	120.62	36.13	Asia	Period B
SRR11829132	Forest	Natural	2018	China	Period B	120.61	36.13	Asia	Period B
SRR11829133	Forest	Natural	2018	China	Period B	120.6	36.13	Asia	Period B
SRR11829134	Forest	Natural	2018	China	Period B	120.59	36.13	Asia	Period B
SRR11829135	Forest	Natural	2018	China	Period B	120.58	36.13	Asia	Period B
SRR1190311	Forest	Natural	2012	China	Period A	116.933	28.206	Asia	Period A
SRR1190383	Forest	Natural	2012	China	Period A	111.446	28.929	Asia	Period A
SRR12030753	Forest	Natural	2018	China	Period B	121.034	24.0949	Asia	Period B
SRR12030754	Forest	Natural	2018	China	Period B	121.034	24.0949	Asia	Period B
SRR12030756	Forest	Natural	2018	China	Period B	121.034	24.0949	Asia	Period B
SRR12030757	Forest	Natural	2018	China	Period B	121.034	24.0949	Asia	Period B
SRR12030761	Forest	Natural	2018	China	Period B	121.029	24.088	Asia	Period B
SRR12030763	Forest	Natural	2018	China	Period B	121.029	24.088	Asia	Period B
SRR12030764	Forest	Natural	2018	China	Period B	121.029	24.088	Asia	Period B
SRR12030765	Forest	Natural	2018	China	Period B	121.342	24.1857	Asia	Period B
SRR12030767	Forest	Natural	2018	China	Period B	121.342	24.1857	Asia	Period B
SRR12030768	Forest	Natural	2018	China	Period B	121.342	24.1857	Asia	Period B
SRR12030769	Forest	Natural	2018	China	Period B	121.342	24.1857	Asia	Period B
SRR12030773	Forest	Natural	2018	China	Period B	121.342	24.1857	Asia	Period B
SRR12060214	Forest	Natural	2018	China	Period B	120.49	36.13	Asia	Period B
SRR12060217	Forest	Natural	2019	China	Period B	120.64	36.13	Asia	Period B
SRR12060218	Forest	Natural	2019	China	Period B	120.63	36.13	Asia	Period B
SRR12060219	Forest	Natural	2019	China	Period B	120.62	36.13	Asia	Period B
SRR12060220	Forest	Natural	2019	China	Period B	120.61	36.13	Asia	Period B
SRR12060221	Forest	Natural	2019	China	Period B	120.6	36.13	Asia	Period B
SRR12060222	Forest	Natural	2019	China	Period B	120.59	36.13	Asia	Period B
SRR12283615	Forest	Natural	2020	China	Period B	115	26	Asia	Period B
SRR12283616	Forest	Natural	2020	China	Period B	115	26	Asia	Period B
SRR12283619	Forest	Natural	2020	China	Period B	115	26	Asia	Period B
SRR12283621	Forest	Natural	2020	China	Period B	115	26	Asia	Period B
SRR12283623	Forest	Natural	2020	China	Period B	115	26	Asia	Period B
SRR12283624	Forest	Natural	2020	China	Period B	115	26	Asia	Period B
SRR12283626	Forest	Natural	2020	China	Period B	115	26	Asia	Period B
SRR12283628	Forest	Natural	2020	China	Period B	115	26	Asia	Period B
SRR12283629	Forest	Natural	2020	China	Period B	115	26	Asia	Period B
SRR12283630	Forest	Natural	2020	China	Period B	115	26	Asia	Period B
SRR12347812	Forest	Natural	2019	China	Period B	111.352	27.4448	Asia	Period B
SRR12347813	Forest	Natural	2019	China	Period B	111.351	27.4448	Asia	Period B
SRR12347814	Forest	Natural	2019	China	Period B	111.35	27.4448	Asia	Period B
SRR12347815	Forest	Natural	2019	China	Period B	111.349	27.4448	Asia	Period B
SRR12347816	Forest	Natural	2019	China	Period B	111.348	27.4448	Asia	Period B
SRR12347817	Forest	Natural	2019	China	Period B	111.347	27.4448	Asia	Period B
SRR12347818	Forest	Natural	2019	China	Period B	111.346	27.4448	Asia	Period B
SRR12347819	Forest	Natural	2019	China	Period B	111.345	27.4448	Asia	Period B
SRR12347821	Forest	Natural	2019	China	Period B	111.355	27.4448	Asia	Period B
SRR12347822	Forest	Natural	2019	China	Period B	111.354	27.4448	Asia	Period B
SRR12347823	Forest	Natural	2019	China	Period B	111.353	27.4448	Asia	Period B
SRR12347824	Forest	Natural	2019	China	Period B	111.344	27.4448	Asia	Period B
SRR12347825	Forest	Natural	2019	China	Period B	111.343	27.4448	Asia	Period B
SRR12687300	Forest	Natural	2019	China	Period B	83.33	44.37	Asia	Period B
SRR12721341	Forest	Natural	2017	China	Period B	105.42	26.14	Asia	Period B
SRR12721343	Forest	Natural	2017	China	Period B	105.42	26.14	Asia	Period B
SRR12721346	Forest	Natural	2017	China	Period B	105.42	26.14	Asia	Period B
SRR12721347	Forest	Natural	2017	China	Period B	105.42	26.14	Asia	Period B
SRR12721348	Forest	Natural	2017	China	Period B	105.42	26.14	Asia	Period B
SRR12721349	Forest	Natural	2017	China	Period B	105.42	26.14	Asia	Period B
SRR12721350	Forest	Natural	2017	China	Period B	105.42	26.14	Asia	Period B
SRR12721351	Forest	Natural	2017	China	Period B	105.42	26.14	Asia	Period B
SRR12721352	Forest	Natural	2017	China	Period B	105.42	26.14	Asia	Period B
SRR12805503	Forest	Natural	2018	China	Period B	111.64	29.58	Asia	Period B
SRR12844120	Forest	Natural	2015	China	Period A	117.02	28.23	Asia	Period A
SRR12976789	Forest	Natural	2019	China	Period B	99.57	25.58	Asia	Period B
SRR12976792	Forest	Natural	2019	China	Period B	99.57	25.58	Asia	Period B
SRR12976793	Forest	Natural	2019	China	Period B	99.57	25.58	Asia	Period B
SRR12976796	Forest	Natural	2019	China	Period B	99.57	25.58	Asia	Period B
SRR12976797	Forest	Natural	2019	China	Period B	99.57	25.58	Asia	Period B
SRR13206474	Forest	Natural	2019	China	Period B	114.013	22.5237	Asia	Period B
SRR13336287	Forest	Natural	2019	China	Period B	108.083	34.03	Asia	Period B
SRR13336311	Forest	Natural	2019	China	Period B	108.083	34.03	Asia	Period B
SRR13336326	Forest	Natural	2019	China	Period B	108.083	34.03	Asia	Period B
SRR13343992	Forest	Natural	2018	China	Period B	110.262	21.911	Asia	Period B
SRR13343993	Forest	Natural	2018	China	Period B	110.262	21.911	Asia	Period B
SRR13484448	Forest	Natural	2019	China	Period B	112.7	28.2	Asia	Period B
SRR13484449	Forest	Natural	2019	China	Period B	112.7	28.2	Asia	Period B
SRR13600617	Forest	Natural	2019	China	Period B	113.637	22.4375	Asia	Period B
SRR13600618	Forest	Natural	2019	China	Period B	113.637	22.4375	Asia	Period B
SRR13600619	Forest	Natural	2019	China	Period B	113.637	22.4375	Asia	Period B
SRR13766252	Forest	Natural	2018	China	Period B	107.416	26.4984	Asia	Period B
SRR13766273	Forest	Natural	2018	China	Period B	107.433	26.4984	Asia	Period B
SRR13766274	Forest	Natural	2018	China	Period B	107.432	26.4984	Asia	Period B
SRR13766276	Forest	Natural	2018	China	Period B	107.431	26.4984	Asia	Period B
SRR13766277	Forest	Natural	2018	China	Period B	107.43	26.4984	Asia	Period B
SRR13766278	Forest	Natural	2018	China	Period B	107.429	26.4984	Asia	Period B
SRR13766279	Forest	Natural	2018	China	Period B	107.428	26.4984	Asia	Period B
SRR13870162	Forest	Natural	2020	China	Period B	113	28.21	Asia	Period B
SRR13870167	Forest	Natural	2020	China	Period B	113	28.21	Asia	Period B
SRR13870170	Forest	Natural	2020	China	Period B	113	28.21	Asia	Period B
SRR14194062	Forest	Natural	2020	China	Period B	117.932	24.588	Asia	Period B
SRR14292184	Forest	Natural	2019	China	Period B	106.717	26.2667	Asia	Period B
SRR14292187	Forest	Natural	2019	China	Period B	106.717	26.2667	Asia	Period B
SRR14292190	Forest	Natural	2019	China	Period B	106.717	26.2667	Asia	Period B
SRR14373459	Forest	Natural	2019	China	Period B	102.52	23.3	Asia	Period B
SRR14373462	Forest	Natural	2019	China	Period B	102.5	23.3	Asia	Period B
SRR14373468	Forest	Natural	2018	China	Period B	102.44	23.3	Asia	Period B
SRR14373469	Forest	Natural	2018	China	Period B	102.43	23.3	Asia	Period B
SRR14373470	Forest	Natural	2018	China	Period B	102.42	23.3	Asia	Period B
SRR14373492	Forest	Natural	2019	China	Period B	102.27	23.42	Asia	Period B
SRR14373495	Forest	Natural	2019	China	Period B	102.26	23.43	Asia	Period B
SRR14373497	Forest	Natural	2019	China	Period B	102.27	23.43	Asia	Period B
SRR14373502	Forest	Natural	2019	China	Period B	102.25	23.41	Asia	Period B
SRR14373506	Forest	Natural	2019	China	Period B	102.25	23.41	Asia	Period B
SRR14373508	Forest	Natural	2019	China	Period B	102.25	23.4	Asia	Period B
SRR14373519	Forest	Natural	2018	China	Period B	102.26	23.42	Asia	Period B
SRR14373525	Forest	Natural	2019	China	Period B	102.27	23.43	Asia	Period B
SRR14373530	Forest	Natural	2019	China	Period B	102.26	23.43	Asia	Period B
SRR15373731	Forest	Natural	2020	China	Period B	102.93	33.68	Asia	Period B
SRR15614349	Forest	Natural	2020	China	Period B	114.003	22.5286	Asia	Period B
SRR15646754	Forest	Natural	2019	China	Period B	100.41	25.38	Asia	Period B
SRR16016023	Forest	Natural	2020	China	Period B	121	50	Asia	Period B
SRR16095328	Forest	Natural	2020	China	Period B	116.12	40.08	Asia	Period B
SRR16095345	Forest	Natural	2020	China	Period B	116.12	40.08	Asia	Period B
SRR16106681	Forest	Natural	2019	China	Period B	109.764	22.4905	Asia	Period B
SRR16106682	Forest	Natural	2019	China	Period B	109.764	22.2905	Asia	Period B
SRR16106686	Forest	Natural	2019	China	Period B	109.764	21.4955	Asia	Period B
SRR16106687	Forest	Natural	2019	China	Period B	109.764	21.4905	Asia	Period B
SRR16106688	Forest	Natural	2019	China	Period B	109.764	21.4903	Asia	Period B
SRR16106689	Forest	Natural	2019	China	Period B	109.764	21.4905	Asia	Period B
SRR16596687	Forest	Natural	2019	China	Period B	119.71	30.23	Asia	Period B
SRR16596689	Forest	Natural	2019	China	Period B	119.71	30.23	Asia	Period B
SRR16798073	Forest	Natural	2020	China	Period B	100.2	23.1	Asia	Period B
SRR16798123	Forest	Natural	2020	China	Period B	100.2	23.1	Asia	Period B
SRR16798124	Forest	Natural	2020	China	Period B	100.2	23.1	Asia	Period B
SRR17036897	Forest	Natural	2019	China	Period B	106.58	28.37	Asia	Period B
SRR17036898	Forest	Natural	2019	China	Period B	106.58	28.37	Asia	Period B
SRR17036900	Forest	Natural	2019	China	Period B	106.58	28.37	Asia	Period B
SRR17036901	Forest	Natural	2019	China	Period B	106.58	28.37	Asia	Period B
SRR17036903	Forest	Natural	2019	China	Period B	106.58	28.37	Asia	Period B
SRR17036904	Forest	Natural	2019	China	Period B	106.58	28.37	Asia	Period B
SRR17710022	Forest	Natural	2019	China	Period B	108.087	34.838	Asia	Period B
SRR17710025	Forest	Natural	2019	China	Period B	108.567	35.443	Asia	Period B
SRR17710029	Forest	Natural	2019	China	Period B	109.235	36.561	Asia	Period B
SRR17710031	Forest	Natural	2019	China	Period B	109.367	35.281	Asia	Period B
SRR17710033	Forest	Natural	2019	China	Period B	108.638	35.441	Asia	Period B
SRR17710034	Forest	Natural	2019	China	Period B	108.638	35.441	Asia	Period B
SRR18029982	Forest	Natural	2019	China	Period B	108.112	26.223	Asia	Period B
SRR18029983	Forest	Natural	2019	China	Period B	108.102	26.212	Asia	Period B
SRR18029984	Forest	Natural	2019	China	Period B	108.101	26.211	Asia	Period B
SRR18577026	Forest	Natural	2019	China	Period B	96.9007	29.3036	Asia	Period B
SRR18577050	Forest	Natural	2019	China	Period B	95.7164	29.7628	Asia	Period B
SRR18577053	Forest	Natural	2018	China	Period B	89.9508	28.0225	Asia	Period B
SRR18577063	Forest	Natural	2019	China	Period B	89.9508	28.0225	Asia	Period B
SRR18577064	Forest	Natural	2019	China	Period B	96.9007	29.3036	Asia	Period B
SRR18694234	Forest	Natural	2019	China	Period B	103.22	33.68	Asia	Period B
SRR18694236	Forest	Natural	2019	China	Period B	103.22	33.68	Asia	Period B
SRR18694240	Forest	Natural	2019	China	Period B	103.22	33.68	Asia	Period B
SRR18694242	Forest	Natural	2019	China	Period B	103.22	33.68	Asia	Period B
SRR18694247	Forest	Natural	2019	China	Period B	103.22	33.68	Asia	Period B
SRR18694249	Forest	Natural	2019	China	Period B	103.22	33.68	Asia	Period B
SRR19215371	Forest	Natural	2020	China	Period B	102.86	37.16	Asia	Period B
SRR19215373	Forest	Natural	2020	China	Period B	102.84	37.16	Asia	Period B
SRR19215380	Forest	Natural	2020	China	Period B	102.79	37.16	Asia	Period B
SRR19215381	Forest	Natural	2020	China	Period B	102.78	37.16	Asia	Period B
SRR19627608	Forest	Natural	2020	China	Period B	109.679	21.5542	Asia	Period B
SRR19627610	Forest	Natural	2020	China	Period B	114.004	22.5261	Asia	Period B
SRR19627612	Forest	Natural	2020	China	Period B	114.575	22.4944	Asia	Period B
SRR19627618	Forest	Natural	2020	China	Period B	117.419	23.9194	Asia	Period B
SRR19631181	Forest	Natural	2020	China	Period B	109.19	27.56	Asia	Period B
SRR19666933	Forest	Natural	2019	China	Period B	99.39	27.53	Asia	Period B
SRR19666934	Forest	Natural	2019	China	Period B	99.4	27.5	Asia	Period B
SRR19666936	Forest	Natural	2019	China	Period B	99.4	27.5	Asia	Period B
SRR19666937	Forest	Natural	2019	China	Period B	99.4	27.5	Asia	Period B
SRR19666939	Forest	Natural	2019	China	Period B	99.38	27.49	Asia	Period B
SRR19666940	Forest	Natural	2019	China	Period B	99.4	27.48	Asia	Period B
SRR19666941	Forest	Natural	2019	China	Period B	99.39	27.48	Asia	Period B
SRR21169165	Forest	Natural	2020	China	Period B	117.056	24.6178	Asia	Period B
SRR21169168	Forest	Natural	2020	China	Period B	117.056	24.6178	Asia	Period B
SRR21169170	Forest	Natural	2020	China	Period B	117.056	24.6178	Asia	Period B
SRR21398026	Forest	Natural	2019	China	Period B	117.42	23.986	Asia	Period B
SRR21398027	Forest	Natural	2019	China	Period B	117.42	23.986	Asia	Period B
SRR21398042	Forest	Natural	2019	China	Period B	110.439	21.1531	Asia	Period B
SRR21398043	Forest	Natural	2019	China	Period B	110.439	21.1531	Asia	Period B
SRR21398044	Forest	Natural	2019	China	Period B	110.439	21.1531	Asia	Period B
SRR21398045	Forest	Natural	2019	China	Period B	117.42	23.986	Asia	Period B
SRR21398046	Forest	Natural	2019	China	Period B	117.42	23.986	Asia	Period B
SRR21617301	Forest	Natural	2020	China	Period B	113.6	24.55	Asia	Period B
SRR21617302	Forest	Natural	2020	China	Period B	113.59	24.55	Asia	Period B
SRR21617309	Forest	Natural	2019	China	Period B	113.68	24.55	Asia	Period B
SRR21617310	Forest	Natural	2019	China	Period B	113.67	24.55	Asia	Period B
SRR21617311	Forest	Natural	2019	China	Period B	113.66	24.55	Asia	Period B
SRR21617312	Forest	Natural	2019	China	Period B	113.65	24.55	Asia	Period B
SRR21617313	Forest	Natural	2019	China	Period B	113.64	24.55	Asia	Period B
SRR21617314	Forest	Natural	2019	China	Period B	113.63	24.55	Asia	Period B
SRR21617315	Forest	Natural	2020	China	Period B	113.62	24.55	Asia	Period B
SRR21617316	Forest	Natural	2020	China	Period B	113.61	24.55	Asia	Period B
SRR21617318	Forest	Natural	2020	China	Period B	113.52	24.55	Asia	Period B
SRR22033961	Forest	Natural	2021	China	Period B	115.83	28.76	Asia	Period B
SRR22138015	Forest	Natural	2019	China	Period B	109.4	27.63	Asia	Period B
SRR22138017	Forest	Natural	2019	China	Period B	109.4	27.63	Asia	Period B
SRR22138018	Forest	Natural	2019	China	Period B	109.4	27.63	Asia	Period B
SRR22138019	Forest	Natural	2019	China	Period B	109.4	27.63	Asia	Period B
SRR22138020	Forest	Natural	2019	China	Period B	109.4	27.63	Asia	Period B
SRR22138022	Forest	Natural	2019	China	Period B	109.4	27.63	Asia	Period B
SRR22138023	Forest	Natural	2019	China	Period B	109.4	27.63	Asia	Period B
SRR22138024	Forest	Natural	2019	China	Period B	109.4	27.63	Asia	Period B
SRR22138026	Forest	Natural	2019	China	Period B	109.4	27.63	Asia	Period B
SRR22138028	Forest	Natural	2019	China	Period B	109.4	27.63	Asia	Period B
SRR22138029	Forest	Natural	2019	China	Period B	109.4	27.63	Asia	Period B
SRR22138030	Forest	Natural	2019	China	Period B	109.4	27.63	Asia	Period B
SRR22138031	Forest	Natural	2019	China	Period B	109.4	27.63	Asia	Period B
SRR22138032	Forest	Natural	2019	China	Period B	109.4	27.63	Asia	Period B
SRR22138034	Forest	Natural	2019	China	Period B	109.4	27.63	Asia	Period B
SRR22138038	Forest	Natural	2019	China	Period B	109.4	27.63	Asia	Period B
SRR22138039	Forest	Natural	2019	China	Period B	109.4	27.63	Asia	Period B
SRR22138040	Forest	Natural	2019	China	Period B	109.4	27.63	Asia	Period B
SRR22138041	Forest	Natural	2019	China	Period B	109.4	27.63	Asia	Period B
SRR22138042	Forest	Natural	2019	China	Period B	109.4	27.63	Asia	Period B
SRR22138043	Forest	Natural	2019	China	Period B	109.4	27.63	Asia	Period B
SRR22138046	Forest	Natural	2019	China	Period B	109.4	27.63	Asia	Period B
SRR22138047	Forest	Natural	2019	China	Period B	109.4	27.63	Asia	Period B
SRR22138049	Forest	Natural	2019	China	Period B	109.4	27.63	Asia	Period B
SRR22138050	Forest	Natural	2019	China	Period B	109.4	27.63	Asia	Period B
SRR22985082	Forest	Natural	2021	China	Period B	100.81	36.99	Asia	Period B
SRR22985110	Forest	Natural	2021	China	Period B	102.86	36.68	Asia	Period B
SRR22985111	Forest	Natural	2021	China	Period B	102.85	36.68	Asia	Period B
SRR22985150	Forest	Natural	2021	China	Period B	102.86	36.68	Asia	Period B
SRR22985152	Forest	Natural	2021	China	Period B	102.84	36.68	Asia	Period B
SRR22985162	Forest	Natural	2021	China	Period B	100.81	36.99	Asia	Period B
SRR22985176	Forest	Natural	2021	China	Period B	102.86	36.68	Asia	Period B
SRR24270361	Forest	Natural	2020	China	Period B	116	28	Asia	Period B
SRR24270366	Forest	Natural	2020	China	Period B	116	28	Asia	Period B
SRR24270367	Forest	Natural	2020	China	Period B	116	28	Asia	Period B
SRR24270369	Forest	Natural	2020	China	Period B	116	28	Asia	Period B
SRR24270370	Forest	Natural	2020	China	Period B	116	28	Asia	Period B
SRR24270371	Forest	Natural	2020	China	Period B	116	28	Asia	Period B
SRR24579363	Forest	Natural	2022	China	Period B	109.64	28.62	Asia	Period B
SRR24579367	Forest	Natural	2022	China	Period B	119.69	30.31	Asia	Period B
SRR24579369	Forest	Natural	2022	China	Period B	108.76	21.8	Asia	Period B
SRR24579377	Forest	Natural	2022	China	Period B	109.25	27.53	Asia	Period B
SRR24579379	Forest	Natural	2022	China	Period B	110.24	22.35	Asia	Period B
SRR24767386	Forest	Natural	2019	China	Period B	108.45	33.43	Asia	Period B
SRR24767388	Forest	Natural	2019	China	Period B	109.63	36.11	Asia	Period B
SRR24767390	Forest	Natural	2019	China	Period B	115.43	39.97	Asia	Period B
SRR24767391	Forest	Natural	2019	China	Period B	115.43	39.97	Asia	Period B
SRR24767392	Forest	Natural	2019	China	Period B	115.43	39.97	Asia	Period B
SRR24767393	Forest	Natural	2019	China	Period B	108.91	18.71	Asia	Period B
SRR24767394	Forest	Natural	2019	China	Period B	108.91	18.71	Asia	Period B
SRR24767395	Forest	Natural	2019	China	Period B	108.91	18.71	Asia	Period B
SRR24767396	Forest	Natural	2019	China	Period B	101.2	21.83	Asia	Period B
SRR24767397	Forest	Natural	2019	China	Period B	101.2	21.83	Asia	Period B
SRR24767398	Forest	Natural	2019	China	Period B	101.2	21.83	Asia	Period B
SRR24767399	Forest	Natural	2019	China	Period B	103.51	23.87	Asia	Period B
SRR24767400	Forest	Natural	2019	China	Period B	127.71	45.41	Asia	Period B
SRR24767401	Forest	Natural	2019	China	Period B	103.51	23.87	Asia	Period B
SRR24767403	Forest	Natural	2019	China	Period B	102.11	29.65	Asia	Period B
SRR24767404	Forest	Natural	2019	China	Period B	102.11	29.65	Asia	Period B
SRR24767409	Forest	Natural	2019	China	Period B	108.45	33.43	Asia	Period B
SRR24767410	Forest	Natural	2019	China	Period B	108.45	33.43	Asia	Period B
SRR24767411	Forest	Natural	2019	China	Period B	127.71	45.41	Asia	Period B
SRR24767412	Forest	Natural	2019	China	Period B	127.71	45.41	Asia	Period B
SRR24775927	Forest	Natural	2020	China	Period B	109.3	36.43	Asia	Period B
SRR24775931	Forest	Natural	2020	China	Period B	113.06	32.37	Asia	Period B
SRR24775932	Forest	Natural	2020	China	Period B	113.05	32.36	Asia	Period B
SRR24786903	Forest	Natural	2021	China	Period B	120.2	30.3	Asia	Period B
SRR25031150	Forest	Natural	2023	China	Period B	106.59	38.05	Asia	Period B
SRR25031151	Forest	Natural	2023	China	Period B	106.57	38.06	Asia	Period B
SRR25031152	Forest	Natural	2023	China	Period B	106.55	38.07	Asia	Period B
SRR25031155	Forest	Natural	2023	China	Period B	106.55	38.07	Asia	Period B
SRR25031156	Forest	Natural	2023	China	Period B	106.57	38.06	Asia	Period B
SRR25158192	Forest	Natural	missing	China	missing	120.248	31.4597	Asia	missing
SRR25158204	Forest	Natural	missing	China	missing	113.624	32.3231	Asia	missing
SRR25158206	Forest	Natural	missing	China	missing	114.962	30.1969	Asia	missing
SRR25158239	Forest	Natural	missing	China	missing	122.02	51.73	Asia	missing
SRR25158240	Forest	Natural	missing	China	missing	122.02	51.73	Asia	missing
SRR25158243	Forest	Natural	missing	China	missing	122.02	51.73	Asia	missing
SRR25158244	Forest	Natural	missing	China	missing	122.02	51.73	Asia	missing
SRR25158245	Forest	Natural	missing	China	missing	123.2	49.54	Asia	missing
SRR25158252	Forest	Natural	missing	China	missing	106.961	27.0436	Asia	missing
SRR25158261	Forest	Natural	missing	China	missing	121.27	30.39	Asia	missing
SRR25158266	Forest	Natural	missing	China	missing	121.27	30.39	Asia	missing
SRR25158282	Forest	Natural	missing	China	missing	119.39	29.16	Asia	missing
SRR25158289	Forest	Natural	missing	China	missing	123.205	49.5379	Asia	missing
SRR25158291	Forest	Natural	missing	China	missing	123.205	49.5379	Asia	missing
SRR25158292	Forest	Natural	missing	China	missing	123.205	49.5379	Asia	missing
SRR25158294	Forest	Natural	missing	China	missing	123.205	49.5379	Asia	missing
SRR25158296	Forest	Natural	missing	China	missing	122.02	51.725	Asia	missing
SRR25158297	Forest	Natural	missing	China	missing	122.02	51.725	Asia	missing
SRR25158298	Forest	Natural	missing	China	missing	122.02	51.725	Asia	missing
SRR25158299	Forest	Natural	missing	China	missing	122.02	51.725	Asia	missing
SRR25158301	Forest	Natural	missing	China	missing	123.2	49.54	Asia	missing
SRR25158302	Forest	Natural	missing	China	missing	123.2	49.54	Asia	missing
SRR25158303	Forest	Natural	missing	China	missing	123.2	49.54	Asia	missing
SRR25158314	Forest	Natural	missing	China	missing	121.35	30.18	Asia	missing
SRR25158317	Forest	Natural	missing	China	missing	106.139	26.3208	Asia	missing
SRR25158320	Forest	Natural	missing	China	missing	121.35	30.18	Asia	missing
SRR25158321	Forest	Natural	missing	China	missing	121.35	30.18	Asia	missing
SRR25158326	Forest	Natural	missing	China	missing	121.35	30.18	Asia	missing
SRR25158329	Forest	Natural	missing	China	missing	121.35	30.18	Asia	missing
SRR25158333	Forest	Natural	missing	China	missing	121.35	30.18	Asia	missing
SRR25158334	Forest	Natural	missing	China	missing	121.35	30.18	Asia	missing
SRR25158347	Forest	Natural	missing	China	missing	121.09	30.59	Asia	missing
SRR25158349	Forest	Natural	missing	China	missing	121.09	30.59	Asia	missing
SRR25158350	Forest	Natural	missing	China	missing	122.3	30.47	Asia	missing
SRR25158351	Forest	Natural	missing	China	missing	122.3	30.47	Asia	missing
SRR25158352	Forest	Natural	missing	China	missing	122.3	30.47	Asia	missing
SRR25158353	Forest	Natural	missing	China	missing	122.3	30.47	Asia	missing
SRR25158354	Forest	Natural	missing	China	missing	122.3	30.47	Asia	missing
SRR25158355	Forest	Natural	missing	China	missing	122.3	30.47	Asia	missing
SRR25158357	Forest	Natural	missing	China	missing	122.3	30.47	Asia	missing
SRR25158358	Forest	Natural	missing	China	missing	122.3	30.47	Asia	missing
SRR25158359	Forest	Natural	missing	China	missing	122.3	30.47	Asia	missing
SRR25158367	Forest	Natural	missing	China	missing	107.185	25.8044	Asia	missing
SRR25158371	Forest	Natural	missing	China	missing	107.11	29.4617	Asia	missing
SRR25158375	Forest	Natural	missing	China	missing	107.601	29.5847	Asia	missing
SRR25158377	Forest	Natural	missing	China	missing	107.608	29.565	Asia	missing
SRR25158381	Forest	Natural	missing	China	missing	100.672	26.7731	Asia	missing
SRR25158385	Forest	Natural	missing	China	missing	109.09	24.1042	Asia	missing
SRR25158406	Forest	Natural	missing	China	missing	124.933	41.8472	Asia	missing
SRR25158407	Forest	Natural	missing	China	missing	124.142	41.1292	Asia	missing
SRR25158417	Forest	Natural	missing	China	missing	124.079	47.3286	Asia	missing
SRR25158429	Forest	Natural	missing	China	missing	114.118	32.0744	Asia	missing
SRR25158434	Forest	Natural	missing	China	missing	114.346	37.9103	Asia	missing
SRR25158440	Forest	Natural	missing	China	missing	109.461	18.3372	Asia	missing
SRR25158461	Forest	Natural	missing	China	missing	117.501	30.6411	Asia	missing
SRR25158476	Forest	Natural	missing	China	missing	110.033	27.1461	Asia	missing
SRR25158490	Forest	Natural	missing	China	missing	108.338	22.8653	Asia	missing
SRR25158493	Forest	Natural	missing	China	missing	119.904	28.4984	Asia	missing
SRR25158494	Forest	Natural	missing	China	missing	119.904	28.4984	Asia	missing
SRR25158495	Forest	Natural	missing	China	missing	119.904	28.4984	Asia	missing
SRR25158496	Forest	Natural	missing	China	missing	119.904	28.4984	Asia	missing
SRR25158497	Forest	Natural	missing	China	missing	119.904	28.4984	Asia	missing
SRR25158506	Forest	Natural	missing	China	missing	102.267	27.8519	Asia	missing
SRR25158514	Forest	Natural	missing	China	missing	113.118	29.2642	Asia	missing
SRR25158516	Forest	Natural	missing	China	missing	111.838	38.7183	Asia	missing
SRR26663012	Forest	Natural	2018	China	Period B	109.93	18.52	Asia	Period B
SRR26663013	Forest	Natural	2018	China	Period B	110.55	19.88	Asia	Period B
SRR26663017	Forest	Natural	2018	China	Period B	109.09	24.1	Asia	Period B
SRR26663028	Forest	Natural	2018	China	Period B	117.93	24.51	Asia	Period B
SRR26663032	Forest	Natural	2018	China	Period B	119.79	26.49	Asia	Period B
SRR26663033	Forest	Natural	2018	China	Period B	109.57	30.4	Asia	Period B
SRR26663036	Forest	Natural	2018	China	Period B	118.93	28.88	Asia	Period B
SRR26663042	Forest	Natural	2018	China	Period B	118.07	27.74	Asia	Period B
SRR26663046	Forest	Natural	2018	China	Period B	110.63	19.89	Asia	Period B
SRR26663048	Forest	Natural	2018	China	Period B	102.89	24.9	Asia	Period B
SRR26663062	Forest	Natural	2018	China	Period B	118.76	25.93	Asia	Period B
SRR26663063	Forest	Natural	2018	China	Period B	113.17	25.52	Asia	Period B
SRR26663065	Forest	Natural	2018	China	Period B	113.54	22.33	Asia	Period B
SRR26663068	Forest	Natural	2018	China	Period B	114.62	39.25	Asia	Period B
SRR26663069	Forest	Natural	2018	China	Period B	123.2	49.54	Asia	Period B
SRR26663070	Forest	Natural	2018	China	Period B	122.02	51.73	Asia	Period B
SRR26663074	Forest	Natural	2018	China	Period B	110.59	19.89	Asia	Period B
SRR26663087	Forest	Natural	2018	China	Period B	104.56	28.89	Asia	Period B
SRR26663093	Forest	Natural	2018	China	Period B	111.84	38.72	Asia	Period B
SRR26663102	Forest	Natural	2018	China	Period B	122.55	42.68	Asia	Period B
SRR26663107	Forest	Natural	2018	China	Period B	115.76	28.79	Asia	Period B
SRR26663117	Forest	Natural	2018	China	Period B	106.62	23.64	Asia	Period B
SRR26663118	Forest	Natural	2018	China	Period B	119.28	26.17	Asia	Period B
SRR26663124	Forest	Natural	2018	China	Period B	111.27	28.74	Asia	Period B
SRR26663131	Forest	Natural	2018	China	Period B	116.19	35.91	Asia	Period B
SRR26663137	Forest	Natural	2018	China	Period B	108.94	28.43	Asia	Period B
SRR26663158	Forest	Natural	2018	China	Period B	125.46	43.79	Asia	Period B
SRR26663160	Forest	Natural	2018	China	Period B	128.56	42.95	Asia	Period B
SRR26663164	Forest	Natural	2018	China	Period B	113.13	29.3	Asia	Period B
SRR26663165	Forest	Natural	2018	China	Period B	113.12	29.26	Asia	Period B
SRR26663168	Forest	Natural	2018	China	Period B	113.03	25.91	Asia	Period B
SRR26663171	Forest	Natural	2018	China	Period B	109.58	30.4	Asia	Period B
SRR26663179	Forest	Natural	2018	China	Period B	115.41	41.23	Asia	Period B
SRR26663181	Forest	Natural	2018	China	Period B	114.35	37.91	Asia	Period B
SRR26663185	Forest	Natural	2018	China	Period B	109.46	18.34	Asia	Period B
SRR4289280	Forest	Natural	2015	China	Period A	108.31	36.05	Asia	Period A
SRR4289285	Forest	Natural	2015	China	Period A	108.32	36.04	Asia	Period A
SRR4289286	Forest	Natural	2015	China	Period A	108.32	36.04	Asia	Period A
SRR4289288	Forest	Natural	2015	China	Period A	108.31	36.02	Asia	Period A
SRR4289289	Forest	Natural	2015	China	Period A	108.31	36.02	Asia	Period A
SRR4289290	Forest	Natural	2015	China	Period A	108.32	36.02	Asia	Period A
SRR4289291	Forest	Natural	2015	China	Period A	108.32	36.02	Asia	Period A
SRR4289292	Forest	Natural	2015	China	Period A	108.32	36.02	Asia	Period A
SRR5195136	Forest	Natural	2015	China	Period A	112.82	23.64	Asia	Period A
SRR5512136	Forest	Natural	2014	China	Period A	102.741	23.1295	Asia	Period A
SRR5891570	Forest	Natural	2012	China	Period A	100.907	38.0033	Asia	Period A
SRR6293900	Forest	Natural	2017	China	Period B	121.508	38.8856	Asia	Period B
SRR6325481	Forest	Natural	2014	China	Period A	116.872	23.6487	Asia	Period A
SRR6517654	Forest	Natural	2017	China	Period B	105.04	37.5	Asia	Period B
SRR6517657	Forest	Natural	2017	China	Period B	104.97	37.46	Asia	Period B
SRR6517658	Forest	Natural	2017	China	Period B	105.01	37.47	Asia	Period B
SRR6517659	Forest	Natural	2017	China	Period B	105.02	37.48	Asia	Period B
SRR6517660	Forest	Natural	2017	China	Period B	105.03	37.49	Asia	Period B
SRR7188255	Forest	Natural	2017	China	Period B	109.17	21.41	Asia	Period B
SRR7230148	Forest	Natural	2017	China	Period B	109.19	36.51	Asia	Period B
SRR7230158	Forest	Natural	2017	China	Period B	109.19	36.51	Asia	Period B
SRR8185401	Forest	Natural	2017	China	Period B	118.46	32.03	Asia	Period B
SRR8185405	Forest	Natural	2017	China	Period B	118.46	32.03	Asia	Period B
SRR8500450	Forest	Natural	2011	China	Period A	109.78	19.2315	Asia	Period A
SRR8500456	Forest	Natural	2011	China	Period A	108.35	22.99	Asia	Period A
SRR8500469	Forest	Natural	2011	China	Period A	126.783	45.7893	Asia	Period A
ERR1877787	Forest	Natural	2014	China	Period A	115.432	39.9692	Asia	Period A
SRR8500478	Forest	Natural	2011	China	Period A	125.509	42.1828	Asia	Period A
SRR8500479	Forest	Natural	2011	China	Period A	125.914	43.2116	Asia	Period A
ERR1877813	Forest	Natural	2014	China	Period A	128.431	42.0312	Asia	Period A
SRR9691029	Forest	Natural	2013	China	Period A	110.58	19.95	Asia	Period A
SRR8936421	Forest	Natural	2018	China	Period B	113.34	23.14	Asia	Period B
SRR8936422	Forest	Natural	2018	China	Period B	113.34	23.14	Asia	Period B
SRR8936431	Forest	Natural	2018	China	Period B	113.34	23.14	Asia	Period B
SRR8936433	Forest	Natural	2018	China	Period B	113.34	23.14	Asia	Period B
SRR8936434	Forest	Natural	2018	China	Period B	113.34	23.14	Asia	Period B
SRR8936438	Forest	Natural	2018	China	Period B	113.34	23.14	Asia	Period B
SRR8936440	Forest	Natural	2018	China	Period B	113.34	23.14	Asia	Period B
SRR8936447	Forest	Natural	2018	China	Period B	113.34	23.14	Asia	Period B
SRR8936451	Forest	Natural	2018	China	Period B	113.34	23.14	Asia	Period B
SRR8936452	Forest	Natural	2018	China	Period B	113.34	23.14	Asia	Period B
SRR8936455	Forest	Natural	2018	China	Period B	113.34	23.14	Asia	Period B
SRR8936462	Forest	Natural	2018	China	Period B	113.34	23.14	Asia	Period B
SRR8936463	Forest	Natural	2018	China	Period B	113.34	23.14	Asia	Period B
SRR8936474	Forest	Natural	2018	China	Period B	113.34	23.14	Asia	Period B
SRR9691019	Forest	Natural	2013	China	Period A	113.63	22.44	Asia	Period A
SRR8500493	Forest	Natural	2016	China	Period B	125.733	52.0126	Asia	Period B
SRR9998342	Forest	Natural	2017	China	Period B	124.76	40.83	Asia	Period B
XZF1	Forest	Natural	2019	China	Period B	127.164	45.3138	Asia	Period B
XZF2	Forest	Natural	2019	China	Period B	127.164	45.3138	Asia	Period B
XZF3	Forest	Natural	2019	China	Period B	127.164	45.3138	Asia	Period B
XZG2	Forest	Natural	2019	China	Period B	124.319	46.5653	Asia	Period B
XZG3	Forest	Natural	2019	China	Period B	124.319	46.5653	Asia	Period B
ZJF1	Forest	Natural	2019	China	Period B	94.19	29.38	Asia	Period B
ERR1877764	Grassland	Natural	2014	China	Period A	121.286	24.1626	Asia	Period A
SRR1022935	Grassland	Natural	2011	China	Period A	90.1647	28.9019	Asia	Period A
SRR1024100	Grassland	Natural	2011	China	Period A	90.3878	29.0836	Asia	Period A
SRR1025217	Grassland	Natural	2011	China	Period A	92.2303	30.1	Asia	Period A
SRR1025218	Grassland	Natural	2011	China	Period A	92.2303	30.1	Asia	Period A
SRR1026846	Grassland	Natural	2011	China	Period A	91.3	29.6633	Asia	Period A
SRR1026851	Grassland	Natural	2011	China	Period A	90.3878	29.0836	Asia	Period A
SRR1026852	Grassland	Natural	2011	China	Period A	90.1647	28.9019	Asia	Period A
SRR1026853	Grassland	Natural	2011	China	Period A	90.1647	28.9019	Asia	Period A
SRR1026854	Grassland	Natural	2011	China	Period A	92.25	30.0894	Asia	Period A
SRR1026855	Grassland	Natural	2011	China	Period A	92.25	30.0894	Asia	Period A
SRR1026856	Grassland	Natural	2011	China	Period A	91.31	29.6656	Asia	Period A
SRR10445788	Grassland	Natural	2018	China	Period B	104.16	25.26	Asia	Period B
SRR10695389	Grassland	Natural	2017	China	Period B	104.084	23.2415	Asia	Period B
SRR11802901	Grassland	Natural	2018	China	Period B	99.44	26.51	Asia	Period B
SRR11802903	Grassland	Natural	2018	China	Period B	98.88	26.91	Asia	Period B
SRR11823711	Grassland	Natural	2018	China	Period B	86.02	44.18	Asia	Period B
SRR11823717	Grassland	Natural	2018	China	Period B	86.02	44.18	Asia	Period B
SRR11823719	Grassland	Natural	2018	China	Period B	86.02	44.18	Asia	Period B
SRR11823720	Grassland	Natural	2018	China	Period B	86.02	44.18	Asia	Period B
SRR11823721	Grassland	Natural	2018	China	Period B	86.02	44.18	Asia	Period B
SRR11823722	Grassland	Natural	2018	China	Period B	86.02	44.18	Asia	Period B
SRR11829106	Grassland	Natural	2018	China	Period B	120.53	36.13	Asia	Period B
SRR11829109	Grassland	Natural	2018	China	Period B	120.5	36.13	Asia	Period B
SRR11829137	Grassland	Natural	2018	China	Period B	120.56	36.13	Asia	Period B
SRR12030772	Grassland	Natural	2018	China	Period B	121.342	24.1857	Asia	Period B
SRR12060224	Grassland	Natural	2019	China	Period B	120.57	36.13	Asia	Period B
SRR12060225	Grassland	Natural	2019	China	Period B	120.56	36.13	Asia	Period B
SRR12060226	Grassland	Natural	2019	China	Period B	120.55	36.13	Asia	Period B
SRR12283625	Grassland	Natural	2020	China	Period B	115	26	Asia	Period B
SRR12283632	Grassland	Natural	2020	China	Period B	115	26	Asia	Period B
SRR12444882	Grassland	Natural	2016	China	Period B	86.31	29.22	Asia	Period B
SRR12445281	Grassland	Natural	2016	China	Period B	122.33	44.35	Asia	Period B
SRR12608593	Grassland	Natural	2017	China	Period B	116.4	43.35	Asia	Period B
SRR12608594	Grassland	Natural	2017	China	Period B	116.31	44.14	Asia	Period B
SRR12608595	Grassland	Natural	2017	China	Period B	116.4	43.34	Asia	Period B
SRR12608596	Grassland	Natural	2017	China	Period B	116.4	43.33	Asia	Period B
SRR12608597	Grassland	Natural	2017	China	Period B	116.4	43.32	Asia	Period B
SRR12608598	Grassland	Natural	2017	China	Period B	116.31	44.16	Asia	Period B
SRR12608599	Grassland	Natural	2017	China	Period B	116.31	44.15	Asia	Period B
SRR12608600	Grassland	Natural	2017	China	Period B	116.4	43.37	Asia	Period B
SRR12608601	Grassland	Natural	2017	China	Period B	116.4	43.36	Asia	Period B
SRR12687281	Grassland	Natural	2019	China	Period B	83.33	44.38	Asia	Period B
SRR12687285	Grassland	Natural	2019	China	Period B	83.33	44.37	Asia	Period B
SRR12687286	Grassland	Natural	2019	China	Period B	83.33	44.39	Asia	Period B
SRR12687297	Grassland	Natural	2019	China	Period B	83.33	44.39	Asia	Period B
SRR12687298	Grassland	Natural	2019	China	Period B	83.33	44.39	Asia	Period B
SRR12687307	Grassland	Natural	2019	China	Period B	83.33	44.37	Asia	Period B
SRR12687314	Grassland	Natural	2019	China	Period B	83.33	44.39	Asia	Period B
SRR12687315	Grassland	Natural	2019	China	Period B	83.33	44.39	Asia	Period B
SRR12687320	Grassland	Natural	2019	China	Period B	83.33	44.38	Asia	Period B
SRR12687321	Grassland	Natural	2019	China	Period B	83.33	44.38	Asia	Period B
SRR12721342	Grassland	Natural	2017	China	Period B	105.42	26.14	Asia	Period B
SRR12844112	Grassland	Natural	2015	China	Period A	117.02	28.23	Asia	Period A
SRR12976791	Grassland	Natural	2019	China	Period B	99.57	25.58	Asia	Period B
SRR12976795	Grassland	Natural	2019	China	Period B	99.57	25.58	Asia	Period B
SRR12976798	Grassland	Natural	2019	China	Period B	99.57	25.58	Asia	Period B
SRR12976799	Grassland	Natural	2019	China	Period B	99.57	25.58	Asia	Period B
SRR13162656	Grassland	Natural	2019	China	Period B	119.11	31.15	Asia	Period B
SRR13336303	Grassland	Natural	2019	China	Period B	108.083	34.03	Asia	Period B
SRR13343982	Grassland	Natural	2018	China	Period B	114.012	22.3142	Asia	Period B
SRR13343983	Grassland	Natural	2018	China	Period B	114.014	22.3142	Asia	Period B
SRR14194064	Grassland	Natural	2020	China	Period B	117.93	24.587	Asia	Period B
SRR14292185	Grassland	Natural	2019	China	Period B	106.717	26.2667	Asia	Period B
SRR14373440	Grassland	Natural	2019	China	Period B	102.7	23.3	Asia	Period B
SRR14373442	Grassland	Natural	2019	China	Period B	102.68	23.3	Asia	Period B
SRR14373447	Grassland	Natural	2019	China	Period B	102.63	23.3	Asia	Period B
SRR14373448	Grassland	Natural	2019	China	Period B	102.62	23.3	Asia	Period B
SRR14373450	Grassland	Natural	2019	China	Period B	102.25	23.41	Asia	Period B
SRR14373451	Grassland	Natural	2019	China	Period B	102.6	23.3	Asia	Period B
SRR14373452	Grassland	Natural	2019	China	Period B	102.59	23.3	Asia	Period B
SRR14373453	Grassland	Natural	2019	China	Period B	102.58	23.3	Asia	Period B
SRR14373454	Grassland	Natural	2019	China	Period B	102.57	23.3	Asia	Period B
SRR14373455	Grassland	Natural	2019	China	Period B	102.56	23.3	Asia	Period B
SRR14373460	Grassland	Natural	2019	China	Period B	102.51	23.3	Asia	Period B
SRR14373461	Grassland	Natural	2018	China	Period B	102.25	23.4	Asia	Period B
SRR14373464	Grassland	Natural	2018	China	Period B	102.48	23.3	Asia	Period B
SRR14373467	Grassland	Natural	2018	China	Period B	102.45	23.3	Asia	Period B
SRR14373471	Grassland	Natural	2018	China	Period B	102.41	23.3	Asia	Period B
SRR14373473	Grassland	Natural	2019	China	Period B	102.25	23.42	Asia	Period B
SRR14373475	Grassland	Natural	2019	China	Period B	102.26	23.42	Asia	Period B
SRR14373476	Grassland	Natural	2019	China	Period B	102.26	23.42	Asia	Period B
SRR14373477	Grassland	Natural	2019	China	Period B	102.26	23.42	Asia	Period B
SRR14373478	Grassland	Natural	2019	China	Period B	102.26	23.42	Asia	Period B
SRR14373479	Grassland	Natural	2019	China	Period B	102.26	23.42	Asia	Period B
SRR14373480	Grassland	Natural	2019	China	Period B	102.26	23.42	Asia	Period B
SRR14373482	Grassland	Natural	2019	China	Period B	102.26	23.42	Asia	Period B
SRR14373483	Grassland	Natural	2019	China	Period B	102.25	23.41	Asia	Period B
SRR14373487	Grassland	Natural	2019	China	Period B	102.27	23.43	Asia	Period B
SRR14373488	Grassland	Natural	2019	China	Period B	102.27	23.42	Asia	Period B
SRR14373489	Grassland	Natural	2019	China	Period B	102.27	23.42	Asia	Period B
SRR14373490	Grassland	Natural	2019	China	Period B	102.26	23.43	Asia	Period B
SRR14373491	Grassland	Natural	2019	China	Period B	102.26	23.43	Asia	Period B
SRR14373494	Grassland	Natural	2018	China	Period B	102.25	23.4	Asia	Period B
SRR14373496	Grassland	Natural	2019	China	Period B	102.26	23.43	Asia	Period B
SRR14373500	Grassland	Natural	2019	China	Period B	102.25	23.4	Asia	Period B
SRR14373501	Grassland	Natural	2019	China	Period B	102.25	23.41	Asia	Period B
SRR14373504	Grassland	Natural	2019	China	Period B	102.25	23.4	Asia	Period B
SRR14373509	Grassland	Natural	2019	China	Period B	102.25	23.4	Asia	Period B
SRR14373510	Grassland	Natural	2019	China	Period B	102.25	23.41	Asia	Period B
SRR14373511	Grassland	Natural	2019	China	Period B	102.25	23.41	Asia	Period B
SRR14373516	Grassland	Natural	2019	China	Period B	102.25	23.4	Asia	Period B
SRR14373517	Grassland	Natural	2019	China	Period B	102.26	23.42	Asia	Period B
SRR14373518	Grassland	Natural	2019	China	Period B	102.26	23.42	Asia	Period B
SRR14373520	Grassland	Natural	2018	China	Period B	102.26	23.42	Asia	Period B
SRR14373521	Grassland	Natural	2019	China	Period B	102.26	23.42	Asia	Period B
SRR14373522	Grassland	Natural	2019	China	Period B	102.26	23.42	Asia	Period B
SRR14373527	Grassland	Natural	2019	China	Period B	102.25	23.41	Asia	Period B
SRR14373529	Grassland	Natural	2018	China	Period B	102.27	23.42	Asia	Period B
SRR14373531	Grassland	Natural	2019	China	Period B	102.27	23.42	Asia	Period B
SRR14373532	Grassland	Natural	2018	China	Period B	102.26	23.43	Asia	Period B
SRR14373536	Grassland	Natural	2018	China	Period B	102.26	23.43	Asia	Period B
SRR14373538	Grassland	Natural	2019	China	Period B	102.75	23.3	Asia	Period B
SRR14373539	Grassland	Natural	2019	China	Period B	102.74	23.3	Asia	Period B
SRR14373541	Grassland	Natural	2019	China	Period B	102.72	23.3	Asia	Period B
SRR14373542	Grassland	Natural	2019	China	Period B	102.71	23.3	Asia	Period B
SRR14373544	Grassland	Natural	2018	China	Period B	102.25	23.4	Asia	Period B
SRR14373545	Grassland	Natural	2018	China	Period B	102.25	23.41	Asia	Period B
SRR14454019	Grassland	Natural	2019	China	Period B	116.39	40	Asia	Period B
SRR15373728	Grassland	Natural	2020	China	Period B	102.93	33.68	Asia	Period B
SRR15373729	Grassland	Natural	2020	China	Period B	102.93	33.68	Asia	Period B
SRR15373730	Grassland	Natural	2020	China	Period B	102.93	33.68	Asia	Period B
SRR15373732	Grassland	Natural	2020	China	Period B	102.93	33.68	Asia	Period B
SRR15373733	Grassland	Natural	2020	China	Period B	102.93	33.68	Asia	Period B
SRR15400731	Grassland	Natural	2020	China	Period B	102.87	33.62	Asia	Period B
SRR15400734	Grassland	Natural	2020	China	Period B	102.87	33.62	Asia	Period B
SRR15400735	Grassland	Natural	2020	China	Period B	102.87	33.62	Asia	Period B
SRR15400736	Grassland	Natural	2020	China	Period B	102.87	33.62	Asia	Period B
SRR16016018	Grassland	Natural	2020	China	Period B	122	45	Asia	Period B
SRR16106683	Grassland	Natural	2019	China	Period B	109.764	21.7905	Asia	Period B
SRR16547338	Grassland	Natural	2017	China	Period B	124.21	47.16	Asia	Period B
SRR16995637	Grassland	Natural	2020	China	Period B	98.01	35.08	Asia	Period B
SRR16995638	Grassland	Natural	2020	China	Period B	100.75	36.35	Asia	Period B
SRR16995639	Grassland	Natural	2020	China	Period B	100.75	36.35	Asia	Period B
SRR16995640	Grassland	Natural	2020	China	Period B	100.75	36.35	Asia	Period B
SRR16995659	Grassland	Natural	2020	China	Period B	98.11	35.71	Asia	Period B
SRR16995660	Grassland	Natural	2020	China	Period B	99.87	36.37	Asia	Period B
SRR16995662	Grassland	Natural	2020	China	Period B	99.87	36.37	Asia	Period B
SRR16995664	Grassland	Natural	2020	China	Period B	98.01	35.08	Asia	Period B
SRR17710019	Grassland	Natural	2019	China	Period B	109.46	35.28	Asia	Period B
SRR17710030	Grassland	Natural	2019	China	Period B	109.235	36.561	Asia	Period B
SRR17710032	Grassland	Natural	2019	China	Period B	109.46	35.28	Asia	Period B
SRR1783759	Grassland	Natural	2012	China	Period A	108.96	38.42	Asia	Period A
SRR1783764	Grassland	Natural	2012	China	Period A	108.96	38.42	Asia	Period A
SRR1783766	Grassland	Natural	missing	China	missing	108.96	38.42	Asia	missing
SRR18694233	Grassland	Natural	2019	China	Period B	103.22	33.68	Asia	Period B
SRR18694235	Grassland	Natural	2019	China	Period B	103.22	33.68	Asia	Period B
SRR18694237	Grassland	Natural	2019	China	Period B	103.22	33.68	Asia	Period B
SRR18694238	Grassland	Natural	2019	China	Period B	103.22	33.68	Asia	Period B
SRR18694239	Grassland	Natural	2019	China	Period B	103.22	33.68	Asia	Period B
SRR18694241	Grassland	Natural	2019	China	Period B	103.22	33.68	Asia	Period B
SRR18694244	Grassland	Natural	2019	China	Period B	103.22	33.68	Asia	Period B
SRR18694245	Grassland	Natural	2019	China	Period B	103.22	33.68	Asia	Period B
SRR18694246	Grassland	Natural	2019	China	Period B	103.22	33.68	Asia	Period B
SRR18694250	Grassland	Natural	2019	China	Period B	103.22	33.68	Asia	Period B
SRR19044668	Grassland	Natural	2020	China	Period B	112.78	42.27	Asia	Period B
SRR19044669	Grassland	Natural	2020	China	Period B	112.78	42.27	Asia	Period B
SRR19044670	Grassland	Natural	2020	China	Period B	112.78	42.27	Asia	Period B
SRR19044671	Grassland	Natural	2020	China	Period B	112.78	42.27	Asia	Period B
SRR19044672	Grassland	Natural	2020	China	Period B	112.78	42.27	Asia	Period B
SRR19044673	Grassland	Natural	2020	China	Period B	112.78	42.27	Asia	Period B
SRR19044674	Grassland	Natural	2020	China	Period B	112.78	42.27	Asia	Period B
SRR19044675	Grassland	Natural	2020	China	Period B	112.78	42.27	Asia	Period B
SRR19044676	Grassland	Natural	2020	China	Period B	112.78	42.27	Asia	Period B
SRR19044677	Grassland	Natural	2020	China	Period B	112.78	42.27	Asia	Period B
SRR19044679	Grassland	Natural	2020	China	Period B	112.78	42.27	Asia	Period B
SRR19044680	Grassland	Natural	2020	China	Period B	112.78	42.27	Asia	Period B
SRR19044681	Grassland	Natural	2020	China	Period B	112.78	42.27	Asia	Period B
SRR19044682	Grassland	Natural	2020	China	Period B	112.78	42.27	Asia	Period B
SRR19044683	Grassland	Natural	2020	China	Period B	112.78	42.27	Asia	Period B
SRR19044684	Grassland	Natural	2020	China	Period B	112.78	42.27	Asia	Period B
SRR19044685	Grassland	Natural	2020	China	Period B	112.78	42.27	Asia	Period B
SRR19044686	Grassland	Natural	2020	China	Period B	112.78	42.27	Asia	Period B
SRR19044687	Grassland	Natural	2020	China	Period B	112.78	42.27	Asia	Period B
SRR19044688	Grassland	Natural	2020	China	Period B	112.78	42.27	Asia	Period B
SRR19044689	Grassland	Natural	2020	China	Period B	112.78	42.27	Asia	Period B
SRR19044690	Grassland	Natural	2020	China	Period B	112.78	42.27	Asia	Period B
SRR19044691	Grassland	Natural	2020	China	Period B	112.78	42.27	Asia	Period B
SRR19044692	Grassland	Natural	2020	China	Period B	112.78	42.27	Asia	Period B
SRR19044693	Grassland	Natural	2020	China	Period B	112.78	42.27	Asia	Period B
SRR19044694	Grassland	Natural	2020	China	Period B	112.78	42.27	Asia	Period B
SRR19134800	Grassland	Natural	2019	China	Period B	91.924	28.949	Asia	Period B
SRR19134801	Grassland	Natural	2019	China	Period B	91.924	28.949	Asia	Period B
SRR19134802	Grassland	Natural	2019	China	Period B	91.924	28.949	Asia	Period B
SRR19134803	Grassland	Natural	2019	China	Period B	91.924	28.949	Asia	Period B
SRR19134804	Grassland	Natural	2019	China	Period B	91.924	28.949	Asia	Period B
SRR19134805	Grassland	Natural	2019	China	Period B	91.924	28.949	Asia	Period B
SRR19215372	Grassland	Natural	2020	China	Period B	102.85	37.16	Asia	Period B
SRR19215374	Grassland	Natural	2020	China	Period B	102.83	37.16	Asia	Period B
SRR19215375	Grassland	Natural	2020	China	Period B	102.82	37.16	Asia	Period B
SRR19215376	Grassland	Natural	2020	China	Period B	102.81	37.16	Asia	Period B
SRR19215377	Grassland	Natural	2020	China	Period B	102.8	37.16	Asia	Period B
SRR19215378	Grassland	Natural	2020	China	Period B	102.89	37.16	Asia	Period B
SRR19215379	Grassland	Natural	2020	China	Period B	102.88	37.16	Asia	Period B
SRR19666938	Grassland	Natural	2019	China	Period B	99.38	27.49	Asia	Period B
SRR20718593	Grassland	Natural	2020	China	Period B	80.5296	35.2132	Asia	Period B
SRR21120496	Grassland	Natural	2019	China	Period B	108.85	40.88	Asia	Period B
SRR21120498	Grassland	Natural	2019	China	Period B	108.85	40.88	Asia	Period B
SRR21169166	Grassland	Natural	2020	China	Period B	117.056	24.6178	Asia	Period B
SRR21169167	Grassland	Natural	2020	China	Period B	117.056	24.6178	Asia	Period B
SRR22138037	Grassland	Natural	2019	China	Period B	109.4	27.63	Asia	Period B
SRR22985073	Grassland	Natural	2021	China	Period B	102.84	36.68	Asia	Period B
SRR22985077	Grassland	Natural	2021	China	Period B	100.98	35.29	Asia	Period B
SRR22985078	Grassland	Natural	2021	China	Period B	100.97	35.29	Asia	Period B
SRR22985080	Grassland	Natural	2021	China	Period B	100.83	36.99	Asia	Period B
SRR22985085	Grassland	Natural	2021	China	Period B	102.86	36.53	Asia	Period B
SRR22985087	Grassland	Natural	2021	China	Period B	104.07	38.85	Asia	Period B
SRR22985094	Grassland	Natural	2021	China	Period B	103.89	37.16	Asia	Period B
SRR22985095	Grassland	Natural	2021	China	Period B	103.88	37.16	Asia	Period B
SRR22985107	Grassland	Natural	2021	China	Period B	101.11	36.22	Asia	Period B
SRR22985108	Grassland	Natural	2021	China	Period B	101.1	36.22	Asia	Period B
SRR22985109	Grassland	Natural	2021	China	Period B	101.09	36.22	Asia	Period B
SRR22985116	Grassland	Natural	2021	China	Period B	103.87	37.16	Asia	Period B
SRR22985117	Grassland	Natural	2021	China	Period B	100.98	35.29	Asia	Period B
SRR22985120	Grassland	Natural	2021	China	Period B	100.83	36.99	Asia	Period B
SRR22985121	Grassland	Natural	2021	China	Period B	100.82	36.99	Asia	Period B
SRR22985122	Grassland	Natural	2021	China	Period B	100.81	36.99	Asia	Period B
SRR22985131	Grassland	Natural	2021	China	Period B	100.86	36.01	Asia	Period B
SRR22985135	Grassland	Natural	2021	China	Period B	103.87	37.16	Asia	Period B
SRR22985146	Grassland	Natural	2021	China	Period B	101.11	36.22	Asia	Period B
SRR22985148	Grassland	Natural	2021	China	Period B	101.09	36.22	Asia	Period B
SRR22985151	Grassland	Natural	2021	China	Period B	102.85	36.68	Asia	Period B
SRR22985156	Grassland	Natural	2021	China	Period B	100.98	35.29	Asia	Period B
SRR22985160	Grassland	Natural	2021	China	Period B	102.62	37.13	Asia	Period B
SRR22985165	Grassland	Natural	2021	China	Period B	102.85	36.53	Asia	Period B
SRR22985169	Grassland	Natural	2021	China	Period B	100.87	36.01	Asia	Period B
SRR22985173	Grassland	Natural	2021	China	Period B	101.11	36.22	Asia	Period B
SRR22985174	Grassland	Natural	2021	China	Period B	101.1	36.22	Asia	Period B
SRR22985175	Grassland	Natural	2021	China	Period B	101.09	36.22	Asia	Period B
SRR24270362	Grassland	Natural	2020	China	Period B	116	28	Asia	Period B
SRR24270372	Grassland	Natural	2020	China	Period B	116	28	Asia	Period B
SRR24579365	Grassland	Natural	2022	China	Period B	113.18	29.53	Asia	Period B
SRR24767389	Grassland	Natural	2019	China	Period B	109.63	36.11	Asia	Period B
SRR24767402	Grassland	Natural	2019	China	Period B	103.51	23.87	Asia	Period B
SRR24775929	Grassland	Natural	2020	China	Period B	109.28	36.42	Asia	Period B
SRR24825769	Grassland	Natural	2022	China	Period B	81.15	36.12	Asia	Period B
SRR24825771	Grassland	Natural	2022	China	Period B	81.15	36.12	Asia	Period B
SRR24825772	Grassland	Natural	2022	China	Period B	81.15	36.12	Asia	Period B
SRR24826218	Grassland	Natural	2022	China	Period B	81.15	36.12	Asia	Period B
SRR24826219	Grassland	Natural	2022	China	Period B	81.15	36.12	Asia	Period B
SRR24826220	Grassland	Natural	2022	China	Period B	81.15	36.12	Asia	Period B
SRR24826221	Grassland	Natural	missing	China	missing	81.15	36.12	Asia	missing
SRR24826744	Grassland	Natural	2022	China	Period B	81.15	36.12	Asia	Period B
SRR24826746	Grassland	Natural	2022	China	Period B	81.15	36.12	Asia	Period B
SRR24827489	Grassland	Natural	2022	China	Period B	81.15	36.12	Asia	Period B
SRR24827490	Grassland	Natural	2022	China	Period B	81.15	36.12	Asia	Period B
SRR24827491	Grassland	Natural	2022	China	Period B	81.15	36.12	Asia	Period B
SRR24827492	Grassland	Natural	2022	China	Period B	81.15	36.12	Asia	Period B
SRR25031157	Grassland	Natural	2023	China	Period B	106.59	38.05	Asia	Period B
SRR25158242	Grassland	Natural	missing	China	missing	122.02	51.73	Asia	missing
SRR25158247	Grassland	Natural	missing	China	missing	122.02	51.73	Asia	missing
SRR25158262	Grassland	Natural	missing	China	missing	121.27	30.39	Asia	missing
SRR25158267	Grassland	Natural	missing	China	missing	121.27	30.39	Asia	missing
SRR25158300	Grassland	Natural	missing	China	missing	122.02	51.725	Asia	missing
SRR25158372	Grassland	Natural	missing	China	missing	107.144	29.4706	Asia	missing
SRR25158384	Grassland	Natural	missing	China	missing	100.388	25.6867	Asia	missing
SRR25158399	Grassland	Natural	missing	China	missing	102.516	27.8739	Asia	missing
SRR25158411	Grassland	Natural	missing	China	missing	113.581	22.3675	Asia	missing
SRR25158452	Grassland	Natural	missing	China	missing	118.32	31.25	Asia	missing
SRR25158453	Grassland	Natural	missing	China	missing	112.591	33.0028	Asia	missing
SRR25158462	Grassland	Natural	missing	China	missing	112.591	33.0028	Asia	missing
SRR25158468	Grassland	Natural	missing	China	missing	108.373	22.8889	Asia	missing
SRR25158477	Grassland	Natural	missing	China	missing	100.485	36.2572	Asia	missing
SRR25158500	Grassland	Natural	missing	China	missing	84.0302	43.8631	Asia	missing
SRR26663015	Grassland	Natural	2018	China	Period B	108.37	22.89	Asia	Period B
SRR26663025	Grassland	Natural	2018	China	Period B	117.85	24.55	Asia	Period B
SRR26663026	Grassland	Natural	2018	China	Period B	117.81	24.61	Asia	Period B
SRR26663050	Grassland	Natural	2018	China	Period B	116.38	44.13	Asia	Period B
SRR26663051	Grassland	Natural	2018	China	Period B	116.94	44.4	Asia	Period B
SRR26663054	Grassland	Natural	2018	China	Period B	117.74	44.22	Asia	Period B
SRR26663056	Grassland	Natural	2018	China	Period B	117.7	44.46	Asia	Period B
SRR26663057	Grassland	Natural	2018	China	Period B	117.16	45.29	Asia	Period B
SRR26663058	Grassland	Natural	2018	China	Period B	117.32	45.01	Asia	Period B
SRR26663059	Grassland	Natural	2018	China	Period B	117.46	44.76	Asia	Period B
SRR26663060	Grassland	Natural	2018	China	Period B	117.48	44.69	Asia	Period B
SRR26663061	Grassland	Natural	2018	China	Period B	117.47	44.71	Asia	Period B
SRR26663066	Grassland	Natural	2018	China	Period B	100.34	25.63	Asia	Period B
SRR26663067	Grassland	Natural	2018	China	Period B	112.99	37.39	Asia	Period B
SRR26663083	Grassland	Natural	2018	China	Period B	117.17	38.89	Asia	Period B
SRR26663101	Grassland	Natural	2018	China	Period B	108.42	38.43	Asia	Period B
SRR26663132	Grassland	Natural	2018	China	Period B	100.33	36.06	Asia	Period B
SRR26663135	Grassland	Natural	2018	China	Period B	101.87	33.67	Asia	Period B
SRR2954705	Grassland	Natural	2013	China	Period A	103.724	37.293	Asia	Period A
SRR3439671	Grassland	Natural	2013	China	Period A	103.724	37.293	Asia	Period A
SRR3439678	Grassland	Natural	2013	China	Period A	103.724	37.293	Asia	Period A
SRR3989686	Grassland	Natural	2012	China	Period A	89.33	43.42	Asia	Period A
SRR3989699	Grassland	Natural	2012	China	Period A	89.38	43.3	Asia	Period A
SRR3989705	Grassland	Natural	2012	China	Period A	89.32	43.42	Asia	Period A
SRR4289282	Grassland	Natural	2015	China	Period A	108.31	36.05	Asia	Period A
SRR4289283	Grassland	Natural	2015	China	Period A	108.31	36.05	Asia	Period A
SRR4289284	Grassland	Natural	2015	China	Period A	108.32	36.04	Asia	Period A
SRR4289287	Grassland	Natural	2015	China	Period A	108.31	36.02	Asia	Period A
SRR5177928	Grassland	Natural	2015	China	Period A	116.815	23.6229	Asia	Period A
SRR5512137	Grassland	Natural	2014	China	Period A	102.383	23.2119	Asia	Period A
SRR5512139	Grassland	Natural	2014	China	Period A	101.246	24.4704	Asia	Period A
SRR5633600	Grassland	Natural	2013	China	Period A	91.05	30.5	Asia	Period A
SRR5891572	Grassland	Natural	2012	China	Period A	100.907	38.0033	Asia	Period A
SRR6517656	Grassland	Natural	2017	China	Period B	104.97	37.45	Asia	Period B
SRR6917467	Grassland	Natural	missing	China	missing	112.58	34.56	Asia	missing
SRR7230151	Grassland	Natural	2017	China	Period B	109.19	36.51	Asia	Period B
SRR8205298	Grassland	Natural	missing	China	missing	116.233	43.2167	Asia	missing
SRR8205300	Grassland	Natural	missing	China	missing	116.233	43.2167	Asia	missing
SRR8205301	Grassland	Natural	missing	China	missing	116.233	43.2167	Asia	missing
SRR8205303	Grassland	Natural	missing	China	missing	116.233	43.2167	Asia	missing
SRR8205305	Grassland	Natural	missing	China	missing	116.233	43.2167	Asia	missing
SRR8205306	Grassland	Natural	missing	China	missing	116.233	43.2167	Asia	missing
SRR8205309	Grassland	Natural	missing	China	missing	116.233	43.2167	Asia	missing
SRR8205310	Grassland	Natural	missing	China	missing	116.233	43.2167	Asia	missing
SRR8205311	Grassland	Natural	missing	China	missing	116.233	43.2167	Asia	missing
SRR8205313	Grassland	Natural	missing	China	missing	116.233	43.2167	Asia	missing
SRR8205314	Grassland	Natural	missing	China	missing	116.233	43.2167	Asia	missing
SRR8205316	Grassland	Natural	missing	China	missing	116.233	43.2167	Asia	missing
SRR9691033	Grassland	Natural	2013	China	Period A	90.59	29.19	Asia	Period A
SRR9691034	Grassland	Natural	2013	China	Period A	100.1	29.4	Asia	Period A
SRR9691035	Grassland	Natural	2013	China	Period A	92.1	31.28	Asia	Period A
SRR9691037	Grassland	Natural	2013	China	Period A	102.81	33.92	Asia	Period A
SRR9691048	Grassland	Natural	2013	China	Period A	108.85	40.86	Asia	Period A
SRR9691056	Grassland	Natural	2013	China	Period A	124.22	47.19	Asia	Period A
SRR9691057	Grassland	Natural	2013	China	Period A	130.31	46.83	Asia	Period A
SRR9948787	Grassland	Natural	2017	China	Period B	104.596	23.1208	Asia	Period B
SRR9948792	Grassland	Natural	2017	China	Period B	100.13	22.045	Asia	Period B
SRR9948793	Grassland	Natural	2017	China	Period B	100.13	22.045	Asia	Period B
SRR9948808	Grassland	Natural	2017	China	Period B	103.671	24.7894	Asia	Period B
SRR9948809	Grassland	Natural	2017	China	Period B	104.563	23.1301	Asia	Period B
XJC1	Grassland	Natural	2019	China	Period B	80.7373	41.1438	Asia	Period B
XJC2	Grassland	Natural	2019	China	Period B	80.7373	41.1438	Asia	Period B
XJG1	Grassland	Natural	2019	China	Period B	80.5627	41.4346	Asia	Period B
XJG2	Grassland	Natural	2019	China	Period B	80.5627	41.4346	Asia	Period B
XJG3	Grassland	Natural	2019	China	Period B	80.5627	41.4346	Asia	Period B
XZG1	Grassland	Natural	2019	China	Period B	124.319	46.5653	Asia	Period B
ZJC1	Grassland	Natural	2019	China	Period B	94.19	29.4	Asia	Period B
ZJC3	Grassland	Natural	2019	China	Period B	94.19	29.4	Asia	Period B
ZJF2	Grassland	Natural	2019	China	Period B	94.19	29.38	Asia	Period B
ZJG1	Grassland	Natural	2019	China	Period B	92.21	29.49	Asia	Period B
ZJG2	Grassland	Natural	2019	China	Period B	92.21	29.49	Asia	Period B
ZJG3	Grassland	Natural	2019	China	Period B	92.21	29.49	Asia	Period B
SRR10260007	Unutilized land	Natural	2015	China	Period A	132.319	45.3644	Asia	Period A
SRR10260008	Unutilized land	Natural	2015	China	Period A	134.7	48.3	Asia	Period A
SRR10260011	Unutilized land	Natural	2015	China	Period A	121.233	31.7272	Asia	Period A
SRR12284406	Unutilized land	Natural	2018	China	Period B	96.2267	39.9022	Asia	Period B
SRR12687289	Unutilized land	Natural	2019	China	Period B	83.33	44.37	Asia	Period B
SRR12687299	Unutilized land	Natural	2019	China	Period B	83.33	44.39	Asia	Period B
SRR12687308	Unutilized land	Natural	2019	China	Period B	83.33	44.37	Asia	Period B
SRR12687309	Unutilized land	Natural	2019	China	Period B	83.33	44.37	Asia	Period B
SRR12687316	Unutilized land	Natural	2019	China	Period B	83.33	44.39	Asia	Period B
SRR15373726	Unutilized land	Natural	2020	China	Period B	102.93	33.68	Asia	Period B
SRR15373734	Unutilized land	Natural	2020	China	Period B	102.93	33.68	Asia	Period B
SRR15400728	Unutilized land	Natural	2020	China	Period B	102.87	33.62	Asia	Period B
SRR15400729	Unutilized land	Natural	2020	China	Period B	102.87	33.62	Asia	Period B
SRR15400730	Unutilized land	Natural	2020	China	Period B	102.87	33.62	Asia	Period B
SRR15400732	Unutilized land	Natural	2020	China	Period B	102.87	33.62	Asia	Period B
SRR15400733	Unutilized land	Natural	2020	China	Period B	102.87	33.62	Asia	Period B
SRR16547334	Unutilized land	Natural	2018	China	Period B	124.21	47.16	Asia	Period B
SRR16547337	Unutilized land	Natural	2017	China	Period B	124.21	47.16	Asia	Period B
SRR16547339	Unutilized land	Natural	2017	China	Period B	124.21	47.16	Asia	Period B
SRR16995657	Unutilized land	Natural	2020	China	Period B	98.11	35.71	Asia	Period B
SRR16995658	Unutilized land	Natural	2020	China	Period B	98.11	35.71	Asia	Period B
SRR16995661	Unutilized land	Natural	2020	China	Period B	99.87	36.37	Asia	Period B
SRR1783762	Unutilized land	Natural	2012	China	Period A	108.96	38.42	Asia	Period A
SRR18577018	Unutilized land	Natural	2019	China	Period B	96.9007	29.3036	Asia	Period B
SRR18577021	Unutilized land	Natural	2019	China	Period B	89.9508	28.0225	Asia	Period B
SRR18577025	Unutilized land	Natural	2019	China	Period B	89.9508	28.0225	Asia	Period B
SRR18577027	Unutilized land	Natural	2018	China	Period B	95.5029	29.9929	Asia	Period B
SRR18577045	Unutilized land	Natural	2019	China	Period B	96.9089	29.3117	Asia	Period B
SRR18577046	Unutilized land	Natural	2019	China	Period B	96.9087	29.311	Asia	Period B
SRR18694243	Unutilized land	Natural	2019	China	Period B	103.22	33.68	Asia	Period B
SRR20718577	Unutilized land	Natural	2019	China	Period B	90.225	28.88	Asia	Period B
SRR20718607	Unutilized land	Natural	2020	China	Period B	96.9241	29.2416	Asia	Period B
SRR21120495	Unutilized land	Natural	2019	China	Period B	108.85	40.88	Asia	Period B
SRR21120497	Unutilized land	Natural	2019	China	Period B	108.85	40.88	Asia	Period B
SRR22207316	Unutilized land	Natural	missing	China	missing	126.13	45.72	Asia	missing
SRR22207317	Unutilized land	Natural	missing	China	missing	126.129	45.72	Asia	missing
SRR22207318	Unutilized land	Natural	missing	China	missing	126.128	45.72	Asia	missing
SRR22207319	Unutilized land	Natural	missing	China	missing	126.127	45.72	Asia	missing
SRR22207320	Unutilized land	Natural	missing	China	missing	126.126	45.72	Asia	missing
SRR22207321	Unutilized land	Natural	missing	China	missing	126.125	45.72	Asia	missing
SRR22207322	Unutilized land	Natural	missing	China	missing	126.124	45.72	Asia	missing
SRR22207323	Unutilized land	Natural	missing	China	missing	126.123	45.72	Asia	missing
SRR22207325	Unutilized land	Natural	missing	China	missing	126.122	45.72	Asia	missing
SRR22207326	Unutilized land	Natural	missing	China	missing	126.121	45.72	Asia	missing
SRR22207327	Unutilized land	Natural	missing	China	missing	126.12	45.72	Asia	missing
SRR22207328	Unutilized land	Natural	missing	China	missing	126.119	45.72	Asia	missing
SRR22207329	Unutilized land	Natural	missing	China	missing	126.118	45.72	Asia	missing
SRR22207330	Unutilized land	Natural	missing	China	missing	126.117	45.72	Asia	missing
SRR22207331	Unutilized land	Natural	missing	China	missing	126.116	45.72	Asia	missing
SRR22207332	Unutilized land	Natural	missing	China	missing	126.115	45.72	Asia	missing
SRR22207334	Unutilized land	Natural	missing	China	missing	126.113	45.72	Asia	missing
SRR22207336	Unutilized land	Natural	missing	China	missing	126.112	45.72	Asia	missing
SRR22207337	Unutilized land	Natural	missing	China	missing	126.111	45.72	Asia	missing
SRR22207338	Unutilized land	Natural	missing	China	missing	126.11	45.72	Asia	missing
SRR22207340	Unutilized land	Natural	missing	China	missing	126.108	45.72	Asia	missing
SRR22207341	Unutilized land	Natural	missing	China	missing	126.107	45.72	Asia	missing
SRR22207342	Unutilized land	Natural	missing	China	missing	126.106	45.72	Asia	missing
SRR22207343	Unutilized land	Natural	missing	China	missing	126.105	45.72	Asia	missing
SRR22207344	Unutilized land	Natural	missing	China	missing	126.104	45.72	Asia	missing
SRR22207345	Unutilized land	Natural	missing	China	missing	126.103	45.72	Asia	missing
SRR22207348	Unutilized land	Natural	missing	China	missing	126.101	45.72	Asia	missing
SRR22985074	Unutilized land	Natural	2021	China	Period B	104.13	38.86	Asia	Period B
SRR22985075	Unutilized land	Natural	2021	China	Period B	104.12	38.86	Asia	Period B
SRR22985088	Unutilized land	Natural	2021	China	Period B	104.06	38.85	Asia	Period B
SRR22985099	Unutilized land	Natural	2021	China	Period B	102.67	39.18	Asia	Period B
SRR22985118	Unutilized land	Natural	2021	China	Period B	100.97	35.29	Asia	Period B
SRR22985119	Unutilized land	Natural	2021	China	Period B	100.96	35.29	Asia	Period B
SRR22985127	Unutilized land	Natural	2021	China	Period B	102.69	39.18	Asia	Period B
SRR22985138	Unutilized land	Natural	2021	China	Period B	102.68	39.18	Asia	Period B
SRR22985153	Unutilized land	Natural	2021	China	Period B	104.13	38.86	Asia	Period B
SRR22985154	Unutilized land	Natural	2021	China	Period B	104.12	38.86	Asia	Period B
SRR22985155	Unutilized land	Natural	2021	China	Period B	104.11	38.86	Asia	Period B
SRR22985158	Unutilized land	Natural	2021	China	Period B	100.96	35.29	Asia	Period B
SRR22985168	Unutilized land	Natural	2021	China	Period B	104.05	38.85	Asia	Period B
SRR24765285	Unutilized land	Natural	2021	China	Period B	90.98	38.59	Asia	Period B
SRR24765286	Unutilized land	Natural	2021	China	Period B	90.98	38.59	Asia	Period B
SRR24765287	Unutilized land	Natural	2021	China	Period B	90.98	38.59	Asia	Period B
SRR24765288	Unutilized land	Natural	2021	China	Period B	90.98	38.59	Asia	Period B
SRR24775934	Unutilized land	Natural	2020	China	Period B	118.87	37.88	Asia	Period B
SRR25031148	Unutilized land	Natural	2023	China	Period B	106.53	38.08	Asia	Period B
SRR25031149	Unutilized land	Natural	2023	China	Period B	106.52	38.08	Asia	Period B
SRR3989711	Unutilized land	Natural	2012	China	Period A	89.32	43.42	Asia	Period A
SRR25031154	Unutilized land	Natural	2023	China	Period B	106.52	38.08	Asia	Period B
SRR25158200	Unutilized land	Natural	missing	China	missing	124.416	45.1186	Asia	missing
SRR25158348	Unutilized land	Natural	missing	China	missing	79.94	39.65	Asia	missing
SRR25158416	Unutilized land	Natural	missing	China	missing	124.211	47.2006	Asia	missing
SRR25158499	Unutilized land	Natural	missing	China	missing	88.1502	43.2658	Asia	missing
SRR25158503	Unutilized land	Natural	missing	China	missing	88.2845	47.3478	Asia	missing
SRR26663055	Unutilized land	Natural	2018	China	Period B	117.7	44.5	Asia	Period B
SRR26663162	Unutilized land	Natural	2018	China	Period B	124.42	45.12	Asia	Period B
SRR2952554	Unutilized land	Natural	2013	China	Period A	103.724	37.293	Asia	Period A
SRR25031153	Unutilized land	Natural	2023	China	Period B	106.53	38.08	Asia	Period B
SRR5512141	Unutilized land	Natural	2014	China	Period A	131.166	45.2814	Asia	Period A
SRR5891571	Unutilized land	Natural	2012	China	Period A	100.907	38.0033	Asia	Period A
SRR5891573	Unutilized land	Natural	2013	China	Period A	81.1203	38.2186	Asia	Period A
SRR5891574	Unutilized land	Natural	2013	China	Period A	81.1203	38.2186	Asia	Period A
SRR5891575	Unutilized land	Natural	2013	China	Period A	81.1203	38.2186	Asia	Period A
SRR6517649	Unutilized land	Natural	2017	China	Period B	104.95	37.45	Asia	Period B
SRR6517650	Unutilized land	Natural	2017	China	Period B	104.96	37.45	Asia	Period B
SRR6517651	Unutilized land	Natural	2017	China	Period B	104.98	37.47	Asia	Period B
SRR6517652	Unutilized land	Natural	2017	China	Period B	105.02	37.47	Asia	Period B
SRR6517653	Unutilized land	Natural	2017	China	Period B	105.02	37.49	Asia	Period B
SRR6517655	Unutilized land	Natural	2017	China	Period B	104.95	37.45	Asia	Period B
SRR8205304	Unutilized land	Natural	missing	China	missing	116.233	43.2167	Asia	missing
SRR8554898	Unutilized land	Natural	2017	China	Period B	91.1	30.68	Asia	Period B
SRR9691030	Unutilized land	Natural	2013	China	Period A	96.86	37.3	Asia	Period A
SRR9691032	Unutilized land	Natural	2013	China	Period A	100.86	27.7	Asia	Period A
SRR9691040	Unutilized land	Natural	2013	China	Period A	91.1	29.67	Asia	Period A
SRR9691049	Unutilized land	Natural	2013	China	Period A	115.95	38.96	Asia	Period A
SRR9691051	Unutilized land	Natural	2013	China	Period A	122.31	45.07	Asia	Period A
SRR9691058	Unutilized land	Natural	2013	China	Period A	125.19	46.53	Asia	Period A
SRR9691059	Unutilized land	Natural	2013	China	Period A	126.55	45.78	Asia	Period A
SRR9691060	Unutilized land	Natural	2013	China	Period A	132.32	45.36	Asia	Period A
SRR9906328	Unutilized land	Natural	2017	China	Period B	124.21	47.16	Asia	Period B
SRR9906329	Unutilized land	Natural	2017	China	Period B	124.21	47.16	Asia	Period B
SRR9965271	Unutilized land	Natural	2017	China	Period B	96.52	39.5	Asia	Period B
SRR9965272	Unutilized land	Natural	2017	China	Period B	96.52	39.5	Asia	Period B
SRR9965274	Unutilized land	Natural	2017	China	Period B	96.52	39.5	Asia	Period B
XJC3	Unutilized land	Natural	2019	China	Period B	80.7373	41.1438	Asia	Period B
XJF1	Unutilized land	Natural	2019	China	Period B	81.928	40.2619	Asia	Period B
XJF2	Unutilized land	Natural	2019	China	Period B	81.928	40.2619	Asia	Period B
XJF3	Unutilized land	Natural	2019	China	Period B	81.928	40.2619	Asia	Period B
ZJC2	Unutilized land	Natural	2019	China	Period B	94.19	29.4	Asia	Period B
ZJF3	Unutilized land	Natural	2019	China	Period B	94.19	29.38	Asia	Period B
DBG1	Urban	Urban	2019	China	Period B	119.453	28.4834	Asia	Period B
SRR1024104	Urban	Urban	2011	China	Period A	91.1267	30.5442	Asia	Period A
SRR10341083	Urban	Urban	2018	China	Period B	104.12	30.93	Asia	Period B
SRR10341084	Urban	Urban	2018	China	Period B	104.11	30.94	Asia	Period B
SRR10346364	Urban	Urban	2018	China	Period B	104.08	30.92	Asia	Period B
SRR11051935	Urban	Urban	2017	China	Period B	121.43	28.68	Asia	Period B
SRR11051939	Urban	Urban	2017	China	Period B	121.43	28.68	Asia	Period B
SRR11051943	Urban	Urban	2017	China	Period B	121.43	28.68	Asia	Period B
SRR11051945	Urban	Urban	2017	China	Period B	121.43	28.68	Asia	Period B
SRR11051950	Urban	Urban	2017	China	Period B	121.43	28.68	Asia	Period B
SRR11051953	Urban	Urban	2017	China	Period B	121.43	28.68	Asia	Period B
SRR11051954	Urban	Urban	2017	China	Period B	121.43	28.68	Asia	Period B
SRR11051955	Urban	Urban	2017	China	Period B	121.43	28.68	Asia	Period B
SRR11051956	Urban	Urban	2017	China	Period B	121.43	28.68	Asia	Period B
SRR11051961	Urban	Urban	2017	China	Period B	121.43	28.68	Asia	Period B
SRR11051964	Urban	Urban	2017	China	Period B	121.43	28.68	Asia	Period B
SRR11051965	Urban	Urban	2017	China	Period B	121.43	28.68	Asia	Period B
SRR11051966	Urban	Urban	2017	China	Period B	121.43	28.68	Asia	Period B
SRR11051967	Urban	Urban	2017	China	Period B	121.43	28.68	Asia	Period B
SRR11241200	Urban	Urban	2017	China	Period B	114.03	22.5288	Asia	Period B
SRR11241201	Urban	Urban	2017	China	Period B	114.03	22.5288	Asia	Period B
SRR11241202	Urban	Urban	2017	China	Period B	114.03	22.5288	Asia	Period B
SRR11241203	Urban	Urban	2017	China	Period B	114.03	22.5288	Asia	Period B
SRR11450582	Urban	Urban	2016	China	Period B	112.761	28.1167	Asia	Period B
SRR11534412	Urban	Urban	2019	China	Period B	114.013	22.5232	Asia	Period B
SRR11534413	Urban	Urban	2019	China	Period B	114.013	22.5232	Asia	Period B
SRR11534414	Urban	Urban	2019	China	Period B	114.013	22.5232	Asia	Period B
SRR11534415	Urban	Urban	2019	China	Period B	114.014	22.5237	Asia	Period B
SRR11534416	Urban	Urban	2019	China	Period B	114.014	22.5237	Asia	Period B
SRR11534417	Urban	Urban	2019	China	Period B	114.013	22.5237	Asia	Period B
SRR1168459	Urban	Urban	missing	China	missing	117.5	38.7	Asia	missing
SRR11793863	Urban	Urban	2018	China	Period B	110.439	21.153	Asia	Period B
SRR11802899	Urban	Urban	2018	China	Period B	116.35	39.92	Asia	Period B
SRR11802905	Urban	Urban	2018	China	Period B	115.99	40.46	Asia	Period B
SRR11802906	Urban	Urban	2018	China	Period B	116.52	40.02	Asia	Period B
SRR11802909	Urban	Urban	2018	China	Period B	116.32	40.01	Asia	Period B
SRR11802911	Urban	Urban	2018	China	Period B	116.24	39.64	Asia	Period B
SRR11802912	Urban	Urban	2018	China	Period B	116.58	39.77	Asia	Period B
SRR11802913	Urban	Urban	2018	China	Period B	116.41	39.91	Asia	Period B
SRR11802914	Urban	Urban	2018	China	Period B	116.2	39.9	Asia	Period B
SRR11829111	Urban	Urban	2018	China	Period B	120.48	36.13	Asia	Period B
SRR11829112	Urban	Urban	2019	China	Period B	120.79	36.13	Asia	Period B
SRR11829113	Urban	Urban	2019	China	Period B	120.78	36.13	Asia	Period B
SRR11829114	Urban	Urban	2019	China	Period B	120.77	36.13	Asia	Period B
SRR11829115	Urban	Urban	2019	China	Period B	120.76	36.13	Asia	Period B
SRR11829116	Urban	Urban	2019	China	Period B	120.75	36.13	Asia	Period B
SRR11829117	Urban	Urban	2019	China	Period B	120.74	36.13	Asia	Period B
SRR11829118	Urban	Urban	2018	China	Period B	120.47	36.13	Asia	Period B
SRR11829119	Urban	Urban	2019	China	Period B	120.73	36.13	Asia	Period B
SRR11829120	Urban	Urban	2019	China	Period B	120.72	36.13	Asia	Period B
SRR11829121	Urban	Urban	2019	China	Period B	120.71	36.13	Asia	Period B
SRR11829122	Urban	Urban	2019	China	Period B	120.7	36.13	Asia	Period B
SRR11829123	Urban	Urban	2019	China	Period B	120.69	36.13	Asia	Period B
SRR11829124	Urban	Urban	2019	China	Period B	120.68	36.13	Asia	Period B
SRR11829125	Urban	Urban	2019	China	Period B	120.67	36.13	Asia	Period B
SRR11829126	Urban	Urban	2019	China	Period B	120.66	36.13	Asia	Period B
SRR11829127	Urban	Urban	2019	China	Period B	120.65	36.13	Asia	Period B
SRR11829139	Urban	Urban	2018	China	Period B	120.54	36.13	Asia	Period B
SRR11829140	Urban	Urban	2018	China	Period B	120.45	36.13	Asia	Period B
SRR11829141	Urban	Urban	2018	China	Period B	120.44	36.13	Asia	Period B
SRR12003142	Urban	Urban	2015	China	Period A	116.62	33.22	Asia	Period A
SRR12060211	Urban	Urban	2018	China	Period B	120.52	36.13	Asia	Period B
SRR12060212	Urban	Urban	2018	China	Period B	120.51	36.13	Asia	Period B
SRR12060215	Urban	Urban	2018	China	Period B	120.48	36.13	Asia	Period B
SRR12060216	Urban	Urban	2018	China	Period B	120.47	36.13	Asia	Period B
SRR12060223	Urban	Urban	2019	China	Period B	120.58	36.13	Asia	Period B
SRR12060227	Urban	Urban	2018	China	Period B	120.46	36.13	Asia	Period B
SRR12060228	Urban	Urban	2018	China	Period B	120.45	36.13	Asia	Period B
SRR12283622	Urban	Urban	2020	China	Period B	115	26	Asia	Period B
SRR12721344	Urban	Urban	2017	China	Period B	105.42	26.14	Asia	Period B
SRR12721345	Urban	Urban	2017	China	Period B	105.42	26.14	Asia	Period B
SRR12767728	Urban	Urban	2018	China	Period B	113.28	23.13	Asia	Period B
SRR12805504	Urban	Urban	2018	China	Period B	111.63	29.58	Asia	Period B
SRR12844101	Urban	Urban	2015	China	Period A	120.74	31.64	Asia	Period A
SRR12844106	Urban	Urban	2015	China	Period A	120.74	31.64	Asia	Period A
SRR12844107	Urban	Urban	2015	China	Period A	120.74	31.64	Asia	Period A
SRR12844108	Urban	Urban	2015	China	Period A	117.02	28.23	Asia	Period A
SRR12844117	Urban	Urban	2015	China	Period A	117.02	28.23	Asia	Period A
SRR12844125	Urban	Urban	2015	China	Period A	120.74	31.64	Asia	Period A
SRR12844127	Urban	Urban	2015	China	Period A	120.74	31.64	Asia	Period A
SRR13206469	Urban	Urban	2019	China	Period B	114.013	22.5237	Asia	Period B
SRR13206470	Urban	Urban	2019	China	Period B	114.013	22.5237	Asia	Period B
SRR13206471	Urban	Urban	2019	China	Period B	114.013	22.5237	Asia	Period B
SRR13206473	Urban	Urban	2019	China	Period B	114.013	22.5237	Asia	Period B
SRR13206475	Urban	Urban	2019	China	Period B	114.013	22.5237	Asia	Period B
SRR13206478	Urban	Urban	2019	China	Period B	114.013	22.5237	Asia	Period B
SRR13206479	Urban	Urban	2019	China	Period B	114.013	22.5237	Asia	Period B
SRR13336334	Urban	Urban	2019	China	Period B	108.083	34.03	Asia	Period B
SRR9691039	Urban	Urban	2013	China	Period A	91.1	30.48	Asia	Period A
SRR13590451	Urban	Urban	2019	China	Period B	116	39	Asia	Period B
SRR13590455	Urban	Urban	2019	China	Period B	116	39	Asia	Period B
SRR13614394	Urban	Urban	2019	China	Period B	116.65	37.3	Asia	Period B
SRR13614396	Urban	Urban	2019	China	Period B	116.65	37.3	Asia	Period B
SRR13708140	Urban	Urban	2019	China	Period B	117.08	36.11	Asia	Period B
SRR13708142	Urban	Urban	2019	China	Period B	117.08	36.11	Asia	Period B
SRR13708147	Urban	Urban	2019	China	Period B	117.08	36.11	Asia	Period B
SRR13760637	Urban	Urban	2020	China	Period B	115.94	36.78	Asia	Period B
SRR13760638	Urban	Urban	2020	China	Period B	115.94	36.78	Asia	Period B
SRR13760642	Urban	Urban	2020	China	Period B	115.94	36.78	Asia	Period B
SRR13760646	Urban	Urban	2020	China	Period B	115.94	36.78	Asia	Period B
SRR13760677	Urban	Urban	2020	China	Period B	115.94	36.78	Asia	Period B
SRR13760680	Urban	Urban	2020	China	Period B	115.94	36.78	Asia	Period B
SRR13760683	Urban	Urban	2020	China	Period B	115.94	36.78	Asia	Period B
SRR13760688	Urban	Urban	2020	China	Period B	115.94	36.78	Asia	Period B
SRR13870161	Urban	Urban	2020	China	Period B	113	28.21	Asia	Period B
SRR13870163	Urban	Urban	2020	China	Period B	113	28.21	Asia	Period B
SRR13870164	Urban	Urban	2020	China	Period B	113	28.21	Asia	Period B
SRR13870165	Urban	Urban	2020	China	Period B	113	28.21	Asia	Period B
SRR13870166	Urban	Urban	2020	China	Period B	113	28.21	Asia	Period B
SRR13870169	Urban	Urban	2020	China	Period B	113	28.21	Asia	Period B
SRR13870172	Urban	Urban	2020	China	Period B	113	28.21	Asia	Period B
SRR13870173	Urban	Urban	2020	China	Period B	113	28.21	Asia	Period B
SRR13870174	Urban	Urban	2020	China	Period B	113	28.21	Asia	Period B
SRR13870175	Urban	Urban	2020	China	Period B	113	28.21	Asia	Period B
SRR13870177	Urban	Urban	2020	China	Period B	113	28.21	Asia	Period B
SRR13870178	Urban	Urban	2020	China	Period B	113	28.21	Asia	Period B
SRR13870180	Urban	Urban	2020	China	Period B	113	28.21	Asia	Period B
SRR13870181	Urban	Urban	2020	China	Period B	113	28.21	Asia	Period B
SRR14027270	Urban	Urban	2019	China	Period B	115.1	36.9	Asia	Period B
SRR14027273	Urban	Urban	2019	China	Period B	115.3	36.9	Asia	Period B
SRR14027274	Urban	Urban	2019	China	Period B	115.5	36.9	Asia	Period B
SRR14027283	Urban	Urban	2019	China	Period B	115.5	36.9	Asia	Period B
SRR14027290	Urban	Urban	2019	China	Period B	115.2	36.8	Asia	Period B
SRR14267048	Urban	Urban	2019	China	Period B	116.39	39.96	Asia	Period B
SRR14267049	Urban	Urban	2019	China	Period B	116.38	39.96	Asia	Period B
SRR14267050	Urban	Urban	2019	China	Period B	116.37	39.96	Asia	Period B
SRR14267051	Urban	Urban	2019	China	Period B	116.36	39.96	Asia	Period B
SRR14267052	Urban	Urban	2019	China	Period B	116.35	39.96	Asia	Period B
SRR14267053	Urban	Urban	2019	China	Period B	116.34	39.96	Asia	Period B
SRR14267054	Urban	Urban	2019	China	Period B	116.33	39.96	Asia	Period B
SRR14267055	Urban	Urban	2019	China	Period B	116.53	39.96	Asia	Period B
SRR14267056	Urban	Urban	2019	China	Period B	116.52	39.96	Asia	Period B
SRR14267057	Urban	Urban	2019	China	Period B	116.51	39.96	Asia	Period B
SRR14267058	Urban	Urban	2019	China	Period B	116.5	39.96	Asia	Period B
SRR14267059	Urban	Urban	2019	China	Period B	116.32	39.96	Asia	Period B
SRR14267060	Urban	Urban	2019	China	Period B	116.49	39.96	Asia	Period B
SRR14267061	Urban	Urban	2019	China	Period B	116.48	39.96	Asia	Period B
SRR14267062	Urban	Urban	2019	China	Period B	116.47	39.96	Asia	Period B
SRR14267063	Urban	Urban	2019	China	Period B	116.46	39.96	Asia	Period B
SRR14267064	Urban	Urban	2019	China	Period B	116.45	39.96	Asia	Period B
SRR14267065	Urban	Urban	2019	China	Period B	116.44	39.96	Asia	Period B
SRR14267066	Urban	Urban	2019	China	Period B	116.43	39.96	Asia	Period B
SRR14267067	Urban	Urban	2019	China	Period B	116.42	39.96	Asia	Period B
SRR14267068	Urban	Urban	2019	China	Period B	116.41	39.96	Asia	Period B
SRR14267069	Urban	Urban	2019	China	Period B	116.4	39.96	Asia	Period B
SRR14267070	Urban	Urban	2019	China	Period B	116.31	39.96	Asia	Period B
SRR14267071	Urban	Urban	2019	China	Period B	116.3	39.96	Asia	Period B
SRR14292182	Urban	Urban	2019	China	Period B	104.067	30.6667	Asia	Period B
SRR14292186	Urban	Urban	2019	China	Period B	106.717	26.2667	Asia	Period B
SRR14292188	Urban	Urban	2019	China	Period B	104.067	30.6667	Asia	Period B
SRR14292194	Urban	Urban	2019	China	Period B	104.067	30.6667	Asia	Period B
SRR14292196	Urban	Urban	2019	China	Period B	104.067	30.6667	Asia	Period B
SRR14292197	Urban	Urban	2019	China	Period B	104.067	30.6667	Asia	Period B
SRR14320326	Urban	Urban	2019	China	Period B	118.62	37.3	Asia	Period B
SRR14454010	Urban	Urban	2019	China	Period B	116.39	40	Asia	Period B
SRR14454011	Urban	Urban	2019	China	Period B	116.39	40	Asia	Period B
SRR14454015	Urban	Urban	2019	China	Period B	116.39	40	Asia	Period B
SRR14454016	Urban	Urban	2019	China	Period B	116.39	40	Asia	Period B
SRR14454020	Urban	Urban	2019	China	Period B	116.39	40	Asia	Period B
SRR14555685	Urban	Urban	2020	China	Period B	126.633	45.6833	Asia	Period B
SRR14555688	Urban	Urban	2019	China	Period B	126.633	45.6833	Asia	Period B
SRR14555689	Urban	Urban	2020	China	Period B	126.633	45.6833	Asia	Period B
SRR14555690	Urban	Urban	2019	China	Period B	126.633	45.6833	Asia	Period B
SRR14555691	Urban	Urban	2019	China	Period B	126.633	45.6833	Asia	Period B
SRR14555692	Urban	Urban	2019	China	Period B	126.633	45.6833	Asia	Period B
SRR14555693	Urban	Urban	2019	China	Period B	126.633	45.6833	Asia	Period B
SRR14555695	Urban	Urban	2019	China	Period B	126.633	45.6833	Asia	Period B
SRR14555696	Urban	Urban	2019	China	Period B	126.633	45.6833	Asia	Period B
SRR14555698	Urban	Urban	2020	China	Period B	126.633	45.6833	Asia	Period B
SRR14555700	Urban	Urban	2020	China	Period B	126.633	45.6833	Asia	Period B
SRR14555702	Urban	Urban	2020	China	Period B	126.633	45.6833	Asia	Period B
SRR14661185	Urban	Urban	2020	China	Period B	115.17	36.78	Asia	Period B
SRR14699984	Urban	Urban	2017	China	Period B	114	22.53	Asia	Period B
SRR14699985	Urban	Urban	2017	China	Period B	114	22.53	Asia	Period B
SRR14699986	Urban	Urban	2017	China	Period B	114	22.53	Asia	Period B
SRR14699987	Urban	Urban	2017	China	Period B	114	22.53	Asia	Period B
SRR15167851	Urban	Urban	2020	China	Period B	117.939	24.58	Asia	Period B
SRR15373727	Urban	Urban	2020	China	Period B	102.93	33.68	Asia	Period B
SRR15614354	Urban	Urban	2020	China	Period B	114.003	22.5286	Asia	Period B
SRR15646755	Urban	Urban	2019	China	Period B	100.41	25.38	Asia	Period B
SRR15910685	Urban	Urban	2020	China	Period B	121.67	31.41	Asia	Period B
SRR15910689	Urban	Urban	2020	China	Period B	121.67	31.41	Asia	Period B
SRR15910690	Urban	Urban	2020	China	Period B	121.67	31.41	Asia	Period B
SRR15910691	Urban	Urban	2020	China	Period B	121.67	31.41	Asia	Period B
SRR15910692	Urban	Urban	2020	China	Period B	121.67	31.41	Asia	Period B
SRR15910694	Urban	Urban	2020	China	Period B	121.67	31.41	Asia	Period B
SRR15910695	Urban	Urban	2020	China	Period B	121.67	31.41	Asia	Period B
SRR15910699	Urban	Urban	2020	China	Period B	121.67	31.41	Asia	Period B
SRR16095338	Urban	Urban	2020	China	Period B	116.13	40.08	Asia	Period B
SRR16095343	Urban	Urban	2020	China	Period B	116.17	40.08	Asia	Period B
SRR16095344	Urban	Urban	2020	China	Period B	116.15	40.08	Asia	Period B
SRR16596686	Urban	Urban	2019	China	Period B	119.71	30.23	Asia	Period B
SRR16596688	Urban	Urban	2019	China	Period B	119.71	30.23	Asia	Period B
SRR16596691	Urban	Urban	2019	China	Period B	119.71	30.23	Asia	Period B
SRR16596692	Urban	Urban	2019	China	Period B	119.71	30.23	Asia	Period B
SRR16596694	Urban	Urban	2019	China	Period B	119.71	30.23	Asia	Period B
SRR17050881	Urban	Urban	2020	China	Period B	125.35	43.88	Asia	Period B
SRR17477667	Urban	Urban	2020	China	Period B	123.56	41.81	Asia	Period B
SRR18136275	Urban	Urban	2021	China	Period B	113.09	28.18	Asia	Period B
SRR18136276	Urban	Urban	2021	China	Period B	113.09	28.18	Asia	Period B
SRR18136277	Urban	Urban	2021	China	Period B	113.09	28.18	Asia	Period B
SRR18136279	Urban	Urban	2021	China	Period B	113.09	28.18	Asia	Period B
SRR18136281	Urban	Urban	2021	China	Period B	113.09	28.18	Asia	Period B
SRR18136282	Urban	Urban	2021	China	Period B	113.09	28.18	Asia	Period B
SRR18136283	Urban	Urban	2021	China	Period B	113.09	28.18	Asia	Period B
SRR18136284	Urban	Urban	2021	China	Period B	113.09	28.18	Asia	Period B
SRR18136285	Urban	Urban	2021	China	Period B	113.09	28.18	Asia	Period B
SRR18136288	Urban	Urban	2021	China	Period B	113.09	28.18	Asia	Period B
SRR18136289	Urban	Urban	2021	China	Period B	113.09	28.18	Asia	Period B
SRR18136290	Urban	Urban	2021	China	Period B	113.09	28.18	Asia	Period B
SRR18136291	Urban	Urban	2021	China	Period B	113.09	28.18	Asia	Period B
SRR18494409	Urban	Urban	2021	China	Period B	114.76	37.94	Asia	Period B
SRR18494416	Urban	Urban	2021	China	Period B	114.83	37.94	Asia	Period B
SRR19044678	Urban	Urban	2020	China	Period B	112.78	42.27	Asia	Period B
SRR19161321	Urban	Urban	2020	China	Period B	123.63	41.8	Asia	Period B
SRR19161323	Urban	Urban	2020	China	Period B	123.61	41.8	Asia	Period B
SRR19161327	Urban	Urban	2020	China	Period B	123.58	41.8	Asia	Period B
SRR19161329	Urban	Urban	2020	China	Period B	123.74	41.8	Asia	Period B
SRR19161330	Urban	Urban	2020	China	Period B	123.73	41.8	Asia	Period B
SRR19161331	Urban	Urban	2020	China	Period B	123.72	41.8	Asia	Period B
SRR19161332	Urban	Urban	2020	China	Period B	123.71	41.8	Asia	Period B
SRR19161333	Urban	Urban	2020	China	Period B	123.7	41.8	Asia	Period B
SRR19161334	Urban	Urban	2020	China	Period B	123.69	41.8	Asia	Period B
SRR19161335	Urban	Urban	2020	China	Period B	123.68	41.8	Asia	Period B
[truncated: 244 more rows]

## Sheet: Supplementary Data 2
Used Rank I ARGs							Excluded ARGs
Varibant	Subtype	Type	Mechanism.group				Varibant	Subtype	Type	Mechanism.group
AAA19915	aminoglycoside__AAC(3)-IId	aminoglycoside	Enzymatic inactivation				gb|BAG75524.1|ARO:3003954|efmA	multidrug__efmA	multidrug	Efflux pump	MFS family antibiotic efflux pump
YP_001966247	aminoglycoside__AAC(3)-IId	aminoglycoside	Enzymatic inactivation				gi|514082323|ref|WP_016531940.1|	multidrug__emrA	multidrug	Efflux pump
AAB20442	aminoglycoside__AAC(3)-IIe	aminoglycoside	Enzymatic inactivation				gi|852120302|ref|WP_048288765.1|	multidrug__emrB	multidrug	Efflux pump	MFS family antibiotic efflux pump
AAN34370	aminoglycoside__AAC(3)-IIe	aminoglycoside	Enzymatic inactivation				AAC76696	multidrug__emrD	multidrug	Efflux pump	MFS family antibiotic efflux pump
ACI02996	aminoglycoside__AAC(3)-IIe	aminoglycoside	Enzymatic inactivation				gb|BAA11237.1|ARO:3000254|emrY	multidrug__emrY	multidrug	Efflux pump	MFS family antibiotic efflux pump
gi|690685601|ref|WP_031944095.1|	aminoglycoside__AAC(3)-IIe	aminoglycoside	Enzymatic inactivation				gi|694089948|ref|WP_032434648.1|	multidrug__mdtK	multidrug	Efflux pump	MATE transporter
YP_002791392	aminoglycoside__AAC(6')-Ib7	aminoglycoside	Enzymatic inactivation				A7ZTR5	multidrug__mdtL	multidrug	Efflux pump
AF043381.1.gene2.p01	aminoglycoside__AAC(6')-Ib9	aminoglycoside	Enzymatic inactivation				YP_001465866	multidrug__mdtM	multidrug	Efflux pump	MFS family antibiotic efflux pump
CAD60196	aminoglycoside__AAC(6')-Ie-APH(2'')-Ia	aminoglycoside	Enzymatic inactivation				gi|754690819|ref|WP_042068768.1|	multidrug__mdtN	multidrug	Efflux pump	MFS family antibiotic efflux pump
gb|AAA88548.1|ARO:3002597|AAC(6')-Ie-APH(2'')-Ia	aminoglycoside__AAC(6')-Ie-APH(2'')-Ia	aminoglycoside	Enzymatic inactivation				NP_756937	multidrug__mdtO	multidrug	Efflux pump	MFS family antibiotic efflux pump
AY712687.1.gene1.p01	aminoglycoside__aad(6)	aminoglycoside	Enzymatic inactivation				Q8CVH8	multidrug__mdtP	multidrug	Efflux pump	MFS family antibiotic efflux pump
NC_006663.1.orf0.gene.p01	aminoglycoside__aad(6)	aminoglycoside	Enzymatic inactivation
AB104852.1.gene4.p01	aminoglycoside__aadA	aminoglycoside	Enzymatic inactivation
AF205943.1.gene15.p01	aminoglycoside__aadA	aminoglycoside	Enzymatic inactivation
gi|22094843|gb|AAM92010.1|AF527485_2	aminoglycoside__aadA	aminoglycoside	Enzymatic inactivation
gi|223886324|gb|ACN22617.1|	aminoglycoside__aadA	aminoglycoside	Enzymatic inactivation
gi|447129061|ref|WP_001206317.1|	aminoglycoside__aadA	aminoglycoside	Enzymatic inactivation
gi|53794413|gb|AAU93764.1|	aminoglycoside__aadA	aminoglycoside	Enzymatic inactivation
gb|AAL36430.1|ARO:3004692|aadA10	aminoglycoside__aadA10	aminoglycoside	Enzymatic inactivation
KJ363320.1.gene3.p01	aminoglycoside__aadA2	aminoglycoside	Enzymatic inactivation
AM261837.1.gene1.p01	aminoglycoside__aadA22	aminoglycoside	Enzymatic inactivation
DQ677333.1.gene1.p01	aminoglycoside__aadA24	aminoglycoside	Enzymatic inactivation
AF047479.2.gene10.p01	aminoglycoside__aadA3	aminoglycoside	Enzymatic inactivation
NC_010558.1.6275994.p01	aminoglycoside__aadA5	aminoglycoside	Enzymatic inactivation
AM087411.1.gene3.p01	aminoglycoside__aadA6	aminoglycoside	Enzymatic inactivation
AY139603.1.gene1.p01	aminoglycoside__aadA8	aminoglycoside	Enzymatic inactivation
NP_863621	aminoglycoside__ANT(4')-Ib	aminoglycoside	Enzymatic inactivation
JQ861959.1.gene5.p01	aminoglycoside__ANT(6)-Ia	aminoglycoside	Enzymatic inactivation
AF207840.gene.p01	aminoglycoside__APH(2'')-IIa	aminoglycoside	Enzymatic inactivation
AF337947.1.gene1.p01	aminoglycoside__APH(2'')-IIa	aminoglycoside	Enzymatic inactivation
AF016483.gene.p01	aminoglycoside__APH(2'')-IVa	aminoglycoside	Enzymatic inactivation
AF313472.2.gene15.p01	aminoglycoside__APH(3'')-Ib	aminoglycoside	Enzymatic inactivation
YP_001966537	aminoglycoside__APH(3')-Ia	aminoglycoside	Enzymatic inactivation
M20305.1.gene1.p1	aminoglycoside__APH(3')-Ib	aminoglycoside	Enzymatic inactivation
CAA67773	aminoglycoside__APH(3')-IIIa	aminoglycoside	Enzymatic inactivation
YP_424819	aminoglycoside__APH(3')-IIIa	aminoglycoside	Enzymatic inactivation
gb|AGI04227.1|ARO:3003687|APH(3')-VI	aminoglycoside__APH(3')-VI	aminoglycoside	Enzymatic inactivation
CAM88415	aminoglycoside__APH(6)-Id	aminoglycoside	Enzymatic inactivation
CAQ86961	aminoglycoside__APH(6)-Id	aminoglycoside	Enzymatic inactivation
gi|485948152|ref|WP_001495812.1|	aminoglycoside__APH(6)-Id	aminoglycoside	Enzymatic inactivation
gi|545272242|ref|WP_021561466.1|	aminoglycoside__APH(6)-Id	aminoglycoside	Enzymatic inactivation
gi|806464297|ref|WP_046127528.1|	aminoglycoside__APH(6)-Id	aminoglycoside	Enzymatic inactivation
gi|921973852|ref|WP_053266543.1|	aminoglycoside__APH(6)-Id	aminoglycoside	Enzymatic inactivation
gb|CAD91341.1|ARO:3004675|aphA15	aminoglycoside__aphA15	aminoglycoside	Enzymatic inactivation
P12055	aminoglycoside__Other streptomycin resistance protein	aminoglycoside	Others
EU269034.2.gene4.p01	aminoglycoside__rmtD	aminoglycoside	Antibiotic target alteration
gb|ADW66527.1|ARO:3004677|rmtD2	aminoglycoside__rmtD2	aminoglycoside	Antibiotic target alteration
JQ808129.1.gene2.p01	aminoglycoside__rmtF	aminoglycoside	Antibiotic target alteration
JX486113.1.gene1.p01	aminoglycoside__rmtG	aminoglycoside	Antibiotic target alteration
gi|486204699|ref|WP_001551672.1|	bacitracin__bacA	bacitracin	Antibiotic target alteration
ABV60286	beta_lactam__CARB-3	beta_lactam	Enzymatic inactivation
gb|AAC09012.1|ARO:3002243|CARB-4	beta_lactam__CARB-4	beta_lactam	Enzymatic inactivation
AY178993.1.gene1.p01	beta_lactam__CARB-8	beta_lactam	Enzymatic inactivation
YP_002894624	beta_lactam__CMY-2	beta_lactam	Enzymatic inactivation
JN790864.1.gene1.p01	beta_lactam__CTX-M-123	beta_lactam	Enzymatic inactivation
JX313020.1.gene1.p1	beta_lactam__CTX-M-132	beta_lactam	Enzymatic inactivation
DQ061159.1.gene1.p01	beta_lactam__CTX-M-42	beta_lactam	Enzymatic inactivation
GU208678.1.gene1.p01	beta_lactam__GES-15	beta_lactam	Enzymatic inactivation
JN596280.1.gene3.p01	beta_lactam__GES-19	beta_lactam	Enzymatic inactivation
JN596280.1.gene4.p01	beta_lactam__GES-20	beta_lactam	Enzymatic inactivation
AY494718.1.gene1.p01	beta_lactam__GES-6	beta_lactam	Enzymatic inactivation
AB753457.1.gene1.p01	beta_lactam__IMP-40	beta_lactam	Enzymatic inactivation
Q00983	beta_lactam__LCR-1	beta_lactam	Enzymatic inactivation
ASC49561.1	beta_lactam__NDM-19	beta_lactam	Enzymatic inactivation
AAK14791	beta_lactam__NPS-1	beta_lactam	Enzymatic inactivation
gi|426206800|emb|CCP09090.1|	beta_lactam__OXA-10	beta_lactam	Enzymatic inactivation
AM932669.1.gene2.p01	beta_lactam__OXA-129	beta_lactam	Enzymatic inactivation
GU831575.1.gene1.p01	beta_lactam__OXA-164	beta_lactam	Enzymatic inactivation
ACR66837	beta_lactam__OXA-17	beta_lactam	Enzymatic inactivation
gb|AHC31001.1|ARO:3001807|OXA-246	beta_lactam__OXA-246	beta_lactam	Enzymatic inactivation
HE616889.1.gene2.p01	beta_lactam__OXA-256	beta_lactam	Enzymatic inactivation
AF294653.1.gene2.p01	beta_lactam__OXA-31	beta_lactam	Enzymatic inactivation
gb|BAP28835.1|ARO:3003116|OXA-420	beta_lactam__OXA-420	beta_lactam	Enzymatic inactivation
AF479774.1.gene7.p01	beta_lactam__OXA-9	beta_lactam	Enzymatic inactivation
DQ519090.1.gene1.p01	beta_lactam__OXA-96	beta_lactam	Enzymatic inactivation
gb|ABL14266|ARO:3004856|SCO-1	beta_lactam__SCO-1	beta_lactam	Enzymatic inactivation
GQ288397.1.gene1.p01	beta_lactam__SIM-1	beta_lactam	Enzymatic inactivation
gb|AAB39956.1|ARO:3000979|TEM-116	beta_lactam__TEM-116	beta_lactam	Enzymatic inactivation
AY536519.1.gene1.p01	beta_lactam__VEB-3	beta_lactam	Enzymatic inactivation
AF324833.1.gene1.p01	beta_lactam__VEB-9	beta_lactam	Enzymatic inactivation
M90091.1.gene2.p01	chloramphenicol__catA8	chloramphenicol	Enzymatic inactivation
YP_001429537	chloramphenicol__catA8	chloramphenicol	Enzymatic inactivation
AY259086.1.gene4.p01	chloramphenicol__catB3	chloramphenicol	Enzymatic inactivation
AY123251.gene2.p01	chloramphenicol__catB8	chloramphenicol	Enzymatic inactivation
AAS87172	chloramphenicol__catI	chloramphenicol	Enzymatic inactivation
NC_010558.1.6276004.p01	chloramphenicol__catI	chloramphenicol	Enzymatic inactivation
AB082569.2.gene1.p01	chloramphenicol__catII	chloramphenicol	Enzymatic inactivation
gb|AAA26057.1|ARO:3002693|cmlA1	chloramphenicol__cmlA1	chloramphenicol	Efflux pump
gi|487586482|ref|WP_001724981.1|	chloramphenicol__cmlA1	chloramphenicol	Efflux pump
ACC95408	chloramphenicol__cmlA4	chloramphenicol	Efflux pump
ABK51578	chloramphenicol__cmlA5	chloramphenicol	Efflux pump
AF205943.1.gene13.p01	chloramphenicol__cmlA5	chloramphenicol	Efflux pump
AF458080.1.gene3.p01	chloramphenicol__cmlA5	chloramphenicol	Efflux pump
AY115475.1.gene4.p01	chloramphenicol__cmlA5	chloramphenicol	Efflux pump
AJ549214.1.gene2.p01	chloramphenicol__fexA	chloramphenicol	Efflux pump
CAJ31068	chloramphenicol__fexA	chloramphenicol	Efflux pump
CAL64024	chloramphenicol__fexA	chloramphenicol	Efflux pump
gi|526667538|gb|AGR88940.1|	chloramphenicol__fexA	chloramphenicol	Efflux pump
gi|686169996|ref|WP_031795084.1|	chloramphenicol__fexA	chloramphenicol	Efflux pump
gi|800908720|gb|AKA86811.1|	chloramphenicol__fexA	chloramphenicol	Efflux pump
ACI02892	florfenicol__floR	florfenicol	Efflux pump
ACJ64205	florfenicol__floR	florfenicol	Efflux pump
AF261825.2.gene36.p01	florfenicol__floR	florfenicol	Efflux pump
gi|1015946103|ref|WP_062896568.1|	florfenicol__floR	florfenicol	Efflux pump
gi|501556594|ref|WP_012561099.1|	florfenicol__floR	florfenicol	Efflux pump
gi|505244440|ref|WP_015431542.1|	florfenicol__floR	florfenicol	Efflux pump
gi|735677397|ref|WP_034167813.1|	florfenicol__floR	florfenicol	Efflux pump
gi|915984930|ref|WP_050946607.1|	florfenicol__floR	florfenicol	Efflux pump
gi|955473245|ref|WP_058100717.1|	florfenicol__floR	florfenicol	Efflux pump
YP_002894387	florfenicol__floR	florfenicol	Efflux pump
AJ249217.gene.p01	macrolide-lincosamide-streptogramin__cfr(A)	macrolide-lincosamide-streptogramin	Antibiotic target alteration
gb|CDF47262.1|ARO:3004649|cfr(B)	macrolide-lincosamide-streptogramin__cfr(B)	macrolide-lincosamide-streptogramin	Antibiotic target alteration
AXY65402.1	macrolide-lincosamide-streptogramin__cfr(D)	macrolide-lincosamide-streptogramin	Antibiotic target alteration
AAZ14842	macrolide-lincosamide-streptogramin__ere(A)	macrolide-lincosamide-streptogramin	Enzymatic inactivation
gi|504872883|ref|WP_015059985.1|	macrolide-lincosamide-streptogramin__ere(A)	macrolide-lincosamide-streptogramin	Enzymatic inactivation
gi|692128548|ref|WP_032084014.1|	macrolide-lincosamide-streptogramin__ere(A)	macrolide-lincosamide-streptogramin	Enzymatic inactivation
AAC78336	macrolide-lincosamide-streptogramin__ereA2	macrolide-lincosamide-streptogramin	Enzymatic inactivation
gb|CBY77552.1|ARO:3003106|Erm(42)	macrolide-lincosamide-streptogramin__erm(42)	macrolide-lincosamide-streptogramin	Antibiotic target alteration
gi|519428888|ref|WP_020277967.1|	macrolide-lincosamide-streptogramin__erm(A)	macrolide-lincosamide-streptogramin	Antibiotic target alteration
AAL91930	macrolide-lincosamide-streptogramin__erm(B)	macrolide-lincosamide-streptogramin	Antibiotic target alteration
AF242872.1.gene2.p01	macrolide-lincosamide-streptogramin__erm(B)	macrolide-lincosamide-streptogramin	Antibiotic target alteration
gi|446961536|ref|WP_001038792.1|	macrolide-lincosamide-streptogramin__erm(B)	macrolide-lincosamide-streptogramin	Antibiotic target alteration
gi|446961539|ref|WP_001038795.1|	macrolide-lincosamide-streptogramin__erm(B)	macrolide-lincosamide-streptogramin	Antibiotic target alteration
gi|488250641|ref|WP_002321849.1|	macrolide-lincosamide-streptogramin__erm(B)	macrolide-lincosamide-streptogramin	Antibiotic target alteration
gi|695273519|ref|WP_032495453.1|	macrolide-lincosamide-streptogramin__erm(B)	macrolide-lincosamide-streptogramin	Antibiotic target alteration
gi|908778004|gb|AKT73197.1|	macrolide-lincosamide-streptogramin__erm(B)	macrolide-lincosamide-streptogramin	Antibiotic target alteration
gi|700659240|gb|AIU96746.1|	macrolide-lincosamide-streptogramin__erm(C)	macrolide-lincosamide-streptogramin	Antibiotic target alteration
AAX84025	macrolide-lincosamide-streptogramin__erm(T)	macrolide-lincosamide-streptogramin	Antibiotic target alteration
NP_862543	macrolide-lincosamide-streptogramin__erm(T)	macrolide-lincosamide-streptogramin	Antibiotic target alteration
gb|ABG65740.1|ARO:3002879|linG	macrolide-lincosamide-streptogramin__linG	macrolide-lincosamide-streptogramin	Enzymatic inactivation
AF110130.1.orf0.gene.p01	macrolide-lincosamide-streptogramin__lnu(B)	macrolide-lincosamide-streptogramin	Enzymatic inactivation
gb|APU52409.1|ARO:3004085|lnuG	macrolide-lincosamide-streptogramin__lnu(G)	macrolide-lincosamide-streptogramin	Enzymatic inactivation
AAL05554	macrolide-lincosamide-streptogramin__lsa(E)	macrolide-lincosamide-streptogramin	Antibiotic target protection
gb|ACJ63262.1|ARO:3003107|mefB	macrolide-lincosamide-streptogramin__mef(B)	macrolide-lincosamide-streptogramin	Efflux pump
AAB03644	macrolide-lincosamide-streptogramin__mph(A)	macrolide-lincosamide-streptogramin	Enzymatic inactivation
AAR05762	macrolide-lincosamide-streptogramin__mph(A)	macrolide-lincosamide-streptogramin	Enzymatic inactivation
gi|749030947|ref|WP_040078663.1|	macrolide-lincosamide-streptogramin__mph(A)	macrolide-lincosamide-streptogramin	Enzymatic inactivation
gb|CAJ98570.1|ARO:3003071|mphF	macrolide-lincosamide-streptogramin__mph(F)	macrolide-lincosamide-streptogramin	Enzymatic inactivation
gi|488231473|ref|WP_002302681.1|	macrolide-lincosamide-streptogramin__msr(C)	macrolide-lincosamide-streptogramin	Antibiotic target protection
gb|AVI44920.1|ARO:3004470|poxtA	macrolide-lincosamide-streptogramin__poxtA	macrolide-lincosamide-streptogramin	Antibiotic target protection
AAF24171	macrolide-lincosamide-streptogramin__vat(E)	macrolide-lincosamide-streptogramin	Enzymatic inactivation
AAG21695	macrolide-lincosamide-streptogramin__vat(E)	macrolide-lincosamide-streptogramin	Enzymatic inactivation
AF139725.gene.p01	macrolide-lincosamide-streptogramin__vat(E)	macrolide-lincosamide-streptogramin	Enzymatic inactivation
gb|BAE78116.1|ARO:3003576|eptA	polymyxin__eptA	polymyxin	Antibiotic target alteration
WP_085562392.1	polymyxin__mcr-1.7	polymyxin	Antibiotic target alteration
WP_065801616.1	polymyxin__mcr-3.19	polymyxin	Antibiotic target alteration
gb|OYN70668.1|ARO:3004511|MCR-3.2	polymyxin__mcr-3.2	polymyxin	Antibiotic target alteration
WP_087879616.1	polymyxin__mcr-3.20	polymyxin	Antibiotic target alteration
WP_065804663.1	polymyxin__mcr-3.4	polymyxin	Antibiotic target alteration
gb|AVK94777.1|ARO:3004694|MCR-4.2	polymyxin__mcr-4.2	polymyxin	Antibiotic target alteration
DQ151889.gene.p01	quinolone__QnrA6	quinolone	Antibiotic target protection
ABU86807	quinolone__QnrB4	quinolone	Antibiotic target protection
gb|AZP56652.1|ARO:3004627|QnrS15	quinolone__QnrS15	quinolone	Antibiotic target protection
ABE98197	quinolone__QnrS2	quinolone	Antibiotic target protection
gb|AEG74318.1|ARO:3002795|QnrS6	quinolone__QnrS6	quinolone	Antibiotic target protection
gb|AHE41345.1|ARO:3002797|QnrS8	quinolone__QnrS8	quinolone	Antibiotic target protection
gb|ADI55014.1|ARO:3002801|QnrVC4	quinolone__QnrVC4	quinolone	Antibiotic target protection
gb|AJA36815.1|ARO:3003193|QnrVC7	quinolone__QnrVC7	quinolone	Antibiotic target protection
AF191564.1.gene5.p01	sulfonamide__sul1	sulfonamide	Antibiotic target replacement
gi|1028098568|ref|WP_063855066.1|	sulfonamide__sul1	sulfonamide	Antibiotic target replacement
gi|1028098576|ref|WP_063855074.1|	sulfonamide__sul1	sulfonamide	Antibiotic target replacement
gi|446181177|ref|WP_000259032.1|	sulfonamide__sul1	sulfonamide	Antibiotic target replacement
gi|585353377|ref|WP_024234985.1|	sulfonamide__sul1	sulfonamide	Antibiotic target replacement
gi|691356724|ref|WP_032072921.1|	sulfonamide__sul1	sulfonamide	Antibiotic target replacement
gi|695269051|ref|WP_032491228.1|	sulfonamide__sul1	sulfonamide	Antibiotic target replacement
gi|727812385|ref|WP_033896017.1|	sulfonamide__sul1	sulfonamide	Antibiotic target replacement
gi|749031651|ref|WP_040079219.1|	sulfonamide__sul1	sulfonamide	Antibiotic target replacement
gi|765470059|ref|WP_044719974.1|	sulfonamide__sul1	sulfonamide	Antibiotic target replacement
NP_940280	sulfonamide__sul1	sulfonamide	Antibiotic target replacement
gi|1033206613|gb|ANH55999.1|	sulfonamide__sul2	sulfonamide	Antibiotic target replacement
AJ459418.gene.p01	sulfonamide__sul3	sulfonamide	Antibiotic target replacement
BAC79064	tetracycline__tet(A)	tetracycline	Efflux pump
CAG27784	tetracycline__tet(A)	tetracycline	Efflux pump
gi|1033206624|gb|ANH56010.1|	tetracycline__tet(A)	tetracycline	Efflux pump
gi|1333751|emb|CAA24909.1|	tetracycline__tet(A)	tetracycline	Efflux pump
gi|503044395|ref|WP_013279371.1|	tetracycline__tet(A)	tetracycline	Efflux pump
gi|504871774|ref|WP_015058876.1|	tetracycline__tet(A)	tetracycline	Efflux pump
gi|521255818|ref|WP_020442383.1|	tetracycline__tet(A)	tetracycline	Efflux pump
gi|59042479|gb|AAW83817.1|	tetracycline__tet(A)	tetracycline	Efflux pump
gi|691355704|ref|WP_032072899.1|	tetracycline__tet(A)	tetracycline	Efflux pump
gi|692960352|ref|WP_032153701.1|	tetracycline__tet(A)	tetracycline	Efflux pump
gi|835943791|ref|WP_047706567.1|	tetracycline__tet(A)	tetracycline	Efflux pump
gi|915870017|ref|WP_050918514.1|	tetracycline__tet(A)	tetracycline	Efflux pump
gi|918403720|ref|WP_052454986.1|	tetracycline__tet(A)	tetracycline	Efflux pump
gi|970281480|ref|WP_058659945.1|	tetracycline__tet(A)	tetracycline	Efflux pump
X75761.gene.p01	tetracycline__tet(A)	tetracycline	Efflux pump
YP_002332890	tetracycline__tet(A)	tetracycline	Efflux pump
AB084246.gene.p01	tetracycline__tet(B)	tetracycline	Efflux pump
BAC67138	tetracycline__tet(B)	tetracycline	Efflux pump
AY232670.1.gene2.p01	tetracycline__tet(G)	tetracycline	Efflux pump
AAL92527	tetracycline__tet(L)	tetracycline	Efflux pump
CAA43220	tetracycline__tet(L)	tetracycline	Efflux pump
CAI84881	tetracycline__tet(L)	tetracycline	Efflux pump
gi|1043724887|gb|ANS91860.1|	tetracycline__tet(L)	tetracycline	Efflux pump
P13924	tetracycline__tet(L)	tetracycline	Efflux pump
AAB05246	tetracycline__tet(M)	tetracycline	Antibiotic target protection
AAK17952	tetracycline__tet(M)	tetracycline	Antibiotic target protection
ABB18304	tetracycline__tet(M)	tetracycline	Antibiotic target protection
ABB70049	tetracycline__tet(M)	tetracycline	Antibiotic target protection
ABD46539	tetracycline__tet(M)	tetracycline	Antibiotic target protection
ABI81214	tetracycline__tet(M)	tetracycline	Antibiotic target protection
ABP89888	tetracycline__tet(M)	tetracycline	Antibiotic target protection
CAJ00294	tetracycline__tet(M)	tetracycline	Antibiotic target protection
CAV31157	tetracycline__tet(M)	tetracycline	Antibiotic target protection
gi|164612278|gb|ABY63608.1|	tetracycline__tet(M)	tetracycline	Antibiotic target protection
gi|446614384|ref|WP_000691730.1|	tetracycline__tet(M)	tetracycline	Antibiotic target protection
gi|748448280|gb|AJE60963.1|	tetracycline__tet(M)	tetracycline	Antibiotic target protection
M85225.gene.p01	tetracycline__tet(M)	tetracycline	Antibiotic target protection
X04388.gene.p01	tetracycline__tet(M)	tetracycline	Antibiotic target protection
ZP_02511926	tetracycline__tet(M)	tetracycline	Antibiotic target protection
ZP_03984378	tetracycline__tet(M)	tetracycline	Antibiotic target protection
ZP_04435342	tetracycline__tet(M)	tetracycline	Antibiotic target protection
gi|816206780|gb|AKE81065.1|	vancomycin__vanYA	vancomycin	Antibiotic target alteration
gi|498515090|ref|WP_010815297.1|	vancomycin__vanYB	vancomycin	Antibiotic target alteration

## Sheet: Supplementary Data 3
Chinese Soil
frequently abundant ARGs	overall abundant ARGs	ubiquitous ARGs	core ARGs	Relative abundance for core ARGs in total habitat	Relative abundance for core ARGs in cropland
bacitracin__bacA	aminoglycoside__AAC(2')-Ib	aminoglycoside__AAC(2')-Ib	bacitracin__bacA	0.0248465	0.0351959	0.018423
rifamycin__rphB	aminoglycoside__AAC(2')-Ic	bacitracin__bacA	novobiocin__novA	0.0154432	0.0189902	0.0132417
novobiocin__novA	aminoglycoside__AAC(3)-IIIb	bacitracin__bcrA	rifamycin__rphB	0.00893835	0.010573	0.00792377
macrolide-lincosamide-streptogramin__macB	aminoglycoside__AAC(3)-IIIc	beta_lactam__CRD3-1	rifamycin__rphA	0.00544473	0.00613167	0.00501837
rifamycin__rphA	aminoglycoside__AAC(3)-IV	macrolide-lincosamide-streptogramin__macA	tetracycline__tetA(48)	0.00439868	0.00543683	0.00375433
polymyxin__rosA	aminoglycoside__AAC(3)-IVb	macrolide-lincosamide-streptogramin__macB	polymyxin__rosA	0.00426505	0.00544066	0.00353538
polymyxin__rosB	aminoglycoside__AAC(3)-Ia	macrolide-lincosamide-streptogramin__ole(C)	vancomycin__vanXO	0.00425499	0.00421285	0.00428114
mupirocin__Bifidobacteria intrinsic ileS conferring resistance to mupirocin	aminoglycoside__AAC(3)-Ib	macrolide-lincosamide-streptogramin__vat(F)	rifamycin__iri	0.00382481	0.00391721	0.00376745
polymyxin__ugd	aminoglycoside__AAC(3)-Ic	mupirocin__Bifidobacteria intrinsic ileS conferring resistance to mupirocin	polymyxin__rosB	0.00348598	0.00490458	0.00260551
rifamycin__arr-1	aminoglycoside__AAC(3)-Id	mupirocin__mupB	polymyxin__ugd	0.00315239	0.00494478	0.00203992
tetracycline__otr(A)	aminoglycoside__AAC(6')-Ii	novobiocin__novA	rifamycin__RbpA	0.00303754	0.00367785	0.00264012
rifamycin__iri	aminoglycoside__AAC(6')-Isa	pleuromutilin_tiamulin__TaeA	rifamycin__arr-1	0.00254182	0.00331472	0.0020621
rifamycin__RbpA	aminoglycoside__APH(3'')-Ib	polymyxin__arnA	mupirocin__Bifidobacteria intrinsic ileS conferring resistance to mupirocin	0.00358193	0.00454032	0.00298709
vancomycin__vanXO	aminoglycoside__APH(3')-Ia	polymyxin__rosA	macrolide-lincosamide-streptogramin__macB	0.003129	0.00422913	0.00244619
tetracycline__tetA(48)	aminoglycoside__APH(6)-Ic	polymyxin__rosB	tetracycline__otr(A)	0.00246534	0.00265981	0.00234465
	aminoglycoside__APH(6)-Id	polymyxin__ugd	Core ARGs	0.0928104	0.11817	0.0770708
	bacitracin__bacA	quinolone__QepA4
	bacitracin__bcrA	quinolone__qepA
	beta_lactam__ALG6-1	rifamycin__RbpA
	beta_lactam__BJP-1	rifamycin__arr-1
	beta_lactam__CRD3-1	rifamycin__iri
	beta_lactam__DHT2-1	rifamycin__rphA
	beta_lactam__FEZ-1	rifamycin__rphB
	beta_lactam__L1 beta-lactamase	tetracenomycin_C__tcmA
	beta_lactam__LRA-3	tetracycline__otr(A)
	beta_lactam__PNGM-1	tetracycline__tet(M)
	beta_lactam__TEM-1	tetracycline__tet(V)
	beta_lactam__TEM-117	tetracycline__tetA(48)
	beta_lactam__THIN-B beta-lactamase	tetracycline__tetB(48)
	beta_lactam__blaF	vancomycin__vanA
	chloramphenicol__Agrobacterium fabrum chloramphenicol acetyltransferase	vancomycin__vanHO
	chloramphenicol__Streptomyces lividans cmlR	vancomycin__vanI
	chloramphenicol__cmlv	vancomycin__vanO
	florfenicol__floR	vancomycin__vanXI
	fosfomycin__FosB	vancomycin__vanXO
	macrolide-lincosamide-streptogramin__LlmA 23S ribosomal RNA methyltransferase
	macrolide-lincosamide-streptogramin__erm(37)
	macrolide-lincosamide-streptogramin__gimA
	macrolide-lincosamide-streptogramin__lmrC
	macrolide-lincosamide-streptogramin__lsa(B)
	macrolide-lincosamide-streptogramin__macA
	macrolide-lincosamide-streptogramin__macB
	macrolide-lincosamide-streptogramin__mgtA
	macrolide-lincosamide-streptogramin__msr(C)
	macrolide-lincosamide-streptogramin__ole(C)
	macrolide-lincosamide-streptogramin__vat(F)
	mupirocin__Bifidobacteria intrinsic ileS conferring resistance to mupirocin
	novobiocin__novA
	pleuromutilin_tiamulin__TaeA
	polymyxin__arnA
	polymyxin__pmrF
	polymyxin__rosA
	polymyxin__rosB
	polymyxin__ugd
	quinolone__Acinetobacter baumannii AbaQ
	quinolone__QepA4
	quinolone__lfrA
	quinolone__mfpA
	quinolone__norB
	quinolone__qepA
	rifamycin__RbpA
	rifamycin__arr-1
	rifamycin__arr-2
	rifamycin__arr-3
	rifamycin__iri
	rifamycin__rgt1438
	rifamycin__rphA
	rifamycin__rphB
	sulfonamide__sul1
	sulfonamide__sul2
	sulfonamide__sul4
	tetracenomycin_C__tcmA
	tetracycline__otr(A)
	tetracycline__otr(C)
	tetracycline__tet(43)
	tetracycline__tet(C)
	tetracycline__tet(M)
	tetracycline__tet(V)
	tetracycline__tetA(48)
	tetracycline__tetB(48)
	trimethoprim__dfrB2
	trimethoprim__dfrB3
	vancomycin__vanA
	vancomycin__vanF
	vancomycin__vanHF
	vancomycin__vanHO
	vancomycin__vanI
	vancomycin__vanJ
	vancomycin__vanO
	vancomycin__vanXF
	vancomycin__vanXI
	vancomycin__vanXO

## Sheet: Supplementary Data 4
Comparison	Variable	t-value	p-value
Forest vs Urban	RankI_Diversity	-45.4981	7.7507119186829e-309
Forest vs Unutilized land	RankI	-0.533963	0.593445
Forest vs Urban	RankI	-2.4319	0.0151073
Unutilized land vs Urban	RankI	-2.48396	0.0131029
Grassland vs Urban	Total	-4.49864	7.25386e-06
Unutilized land vs Urban	Total	10.966440760478362	3.8207e-27
Grassland vs Unutilized land	Total_Diversity	-15.5157	2.71155e-51
Grassland vs Unutilized land	Total	-17.9685	5.2924e-67
Forest vs Unutilized land	RankI_Diversity	-20.972	2.70796e-87
Forest vs Grassland	Total	-21.8686	2.71666e-94
Forest vs Grassland	Total_Diversity	-23.3038	1.10474e-105
Forest vs Urban	Total	-23.7706	4.36337e-110
Corpland vs Urban	Total_Diversity	28.87518774507205	1.24205e-150
Unutilized land vs Urban	RankI_Diversity	-33.0943	1.7729e-183
Corpland vs Urban	RankI_Diversity	33.28056192074567	4.45834e-193
Forest vs Unutilized land	Total	-37.1278	1.24483e-222
Forest vs Unutilized land	Total_Diversity	-37.5974	6.63393e-227
Corpland vs Urban	RankI	50.42492541532679	5.59807e-292
Corpland vs Unutilized land	RankI	52.39615678490707	3.24313e-293
Corpland vs Forest	RankI	51.4195484833348	2.09226e-297
Forest vs Grassland	RankI	47.35137252384711	2.23864e-299
Grassland vs Urban	RankI	-48.7165	8.73557e-308
Corpland vs Forest	Total	93.96783869559832	0
Corpland vs Forest	RankI_Diversity	77.75290965833355	0
Corpland vs Forest	Total_Diversity	109.76684987297457	0
Corpland vs Grassland	RankI	65.81530869959607	0
Corpland vs Grassland	Total	88.6517616084339	0
Corpland vs Grassland	RankI_Diversity	128.78570753904924	0
Corpland vs Grassland	Total_Diversity	99.68692842131169	0
Corpland vs Unutilized land	Total	84.47407179313566	0
Corpland vs Unutilized land	RankI_Diversity	69.82436785892625	0
Corpland vs Unutilized land	Total_Diversity	92.03281488984837	0
Corpland vs Urban	Total	86.51538306306499	0
Forest vs Grassland	RankI_Diversity	50.07934292735827	0
Forest vs Urban	Total_Diversity	-99.5518	0
Grassland vs Unutilized land	RankI	-72.8329	0
Grassland vs Unutilized land	RankI_Diversity	-90.9704	0
Grassland vs Urban	RankI_Diversity	-97.392	0
Grassland vs Urban	Total_Diversity	-88.3589	0
Unutilized land vs Urban	Total_Diversity	-79.1091	0

## Sheet: Supplementary Data 5
Subtype	land use type	Cropland	Natural	Urban
beta_lactam__GES-19	Cropland	6.51959e-08
beta_lactam__NDM-19	Cropland	0.000197154
beta_lactam__OXA-17	Cropland	1.72563e-07
beta_lactam__VEB-9	Cropland	2.36459e-08
chloramphenicol__catII	Cropland	9.04613e-07
macrolide-lincosamide-streptogramin__cfr(D)	Cropland	1.68043e-07
polymyxin__mcr-3.20	Cropland	4.02502e-07
quinolone__QnrA6	Cropland	2.53485e-07
beta_lactam__CTX-M-42	Natural		2.29655e-07
beta_lactam__OXA-164	Natural		1.33868e-07
beta_lactam__OXA-420	Natural		2.11196e-07
beta_lactam__OXA-96	Natural		1.29291e-07
aminoglycoside__APH(2'')-IVa	Cropland|Natural	5.3205e-07	3.46686e-07
bacitracin__bacA	Cropland|Natural	1.39612e-06	7.90316e-08
beta_lactam__CARB-3	Cropland|Natural	1.13729e-07	5.40019e-08
vancomycin__vanYB	Cropland|Natural	1.99662e-07	6.72252e-08
beta_lactam__GES-15	Cropland|Urban	4.32126e-07		2.81567e-08
beta_lactam__VEB-3	Cropland|Urban	1.0223e-06		1.07456e-07
macrolide-lincosamide-streptogramin__erm(42)	Cropland|Urban	1.33544e-05		4.57097e-07
polymyxin__mcr-1.7	Cropland|Urban	3.52986e-07		1.33303e-08
aminoglycoside__AAC(3)-IId	Cropland|Natural|Urban	9.46234e-06	5.68166e-06	4.2664e-06
aminoglycoside__AAC(3)-IIe	Cropland|Natural|Urban	2.60439e-05	5.72783e-06	1.81315e-05
aminoglycoside__AAC(6')-Ib7	Cropland|Natural|Urban	4.84403e-06	2.69901e-07	2.79248e-05
aminoglycoside__AAC(6')-Ib9	Cropland|Natural|Urban	6.92802e-06	2.38077e-06	2.24129e-06
aminoglycoside__AAC(6')-Ie-APH(2'')-Ia	Cropland|Natural|Urban	2.69392e-05	1.50552e-05	5.9527e-06
aminoglycoside__ANT(4')-Ib	Cropland|Natural|Urban	1.05926e-06	1.71372e-06	1.23257e-06
aminoglycoside__ANT(6)-Ia	Cropland|Natural|Urban	7.8523e-05	1.07458e-05	6.87208e-06
aminoglycoside__APH(2'')-IIa	Cropland|Natural|Urban	1.31252e-06	7.9895e-07	6.86478e-07
aminoglycoside__APH(3'')-Ib	Cropland|Natural|Urban	0.000179713	9.56918e-05	0.00015711
aminoglycoside__APH(3')-IIIa	Cropland|Natural|Urban	5.09055e-05	1.079e-05	1.02358e-06
aminoglycoside__APH(3')-Ia	Cropland|Natural|Urban	9.58733e-06	3.79396e-06	4.59351e-07
aminoglycoside__APH(3')-Ib	Cropland|Natural|Urban	2.22778e-07	1.42621e-07	4.30744e-07
aminoglycoside__APH(3')-VI	Cropland|Natural|Urban	5.51567e-07	7.43519e-06	7.82553e-07
aminoglycoside__APH(6)-Id	Cropland|Natural|Urban	0.000283629	0.000158806	0.000249837
aminoglycoside__Other streptomycin resistance protein	Cropland|Natural|Urban	6.74384e-06	3.16978e-06	1.90279e-06
aminoglycoside__aad(6)	Cropland|Natural|Urban	0.000124717	1.96106e-05	2.16231e-05
aminoglycoside__aadA	Cropland|Natural|Urban	5.35734e-05	7.59476e-06	1.23536e-05
aminoglycoside__aadA10	Cropland|Natural|Urban	2.42223e-05	5.62696e-06	7.42971e-06
aminoglycoside__aadA2	Cropland|Natural|Urban	6.65536e-05	9.5831e-06	1.24956e-05
aminoglycoside__aadA22	Cropland|Natural|Urban	3.88272e-05	5.35259e-06	1.61503e-05
aminoglycoside__aadA24	Cropland|Natural|Urban	1.63821e-05	2.37573e-06	8.1822e-06
aminoglycoside__aadA3	Cropland|Natural|Urban	0.000115283	1.57591e-05	2.64158e-05
aminoglycoside__aadA5	Cropland|Natural|Urban	0.000178931	4.38927e-05	4.06198e-05
aminoglycoside__aadA6	Cropland|Natural|Urban	1.01339e-05	2.43492e-07	3.65997e-06
aminoglycoside__aadA8	Cropland|Natural|Urban	5.90972e-05	7.84577e-06	1.6311e-05
aminoglycoside__aphA15	Cropland|Natural|Urban	6.37456e-06	4.61416e-07	4.02705e-06
beta_lactam__CARB-8	Cropland|Natural|Urban	7.36189e-07	2.41947e-06	9.09735e-07
beta_lactam__CMY-2	Cropland|Natural|Urban	7.04349e-07	4.80388e-07	9.89356e-07
beta_lactam__CTX-M-123	Cropland|Natural|Urban	1.0296e-06	1.23972e-06	3.46659e-07
beta_lactam__CTX-M-132	Cropland|Natural|Urban	1.3604e-06	6.60666e-07	7.19402e-07
beta_lactam__GES-20	Cropland|Natural|Urban	9.4825e-07	6.89619e-08	5.65818e-08
beta_lactam__LCR-1	Cropland|Natural|Urban	4.40048e-05	1.03115e-06	1.9199e-06
beta_lactam__NPS-1	Cropland|Natural|Urban	1.38865e-05	6.95456e-08	5.6552e-07
beta_lactam__OXA-10	Cropland|Natural|Urban	2.85538e-06	2.14015e-07	4.25626e-07
beta_lactam__OXA-129	Cropland|Natural|Urban	1.15194e-05	2.39494e-06	1.28608e-05
beta_lactam__OXA-246	Cropland|Natural|Urban	9.41232e-08	1.26285e-07	4.66153e-07
beta_lactam__OXA-9	Cropland|Natural|Urban	3.48554e-06	7.78873e-08	9.09131e-08
beta_lactam__SCO-1	Cropland|Natural|Urban	1.28737e-06	3.41972e-07	7.33835e-07
beta_lactam__SIM-1	Cropland|Natural|Urban	5.34152e-08	1.1464e-07	1.40081e-07
beta_lactam__TEM-116	Cropland|Natural|Urban	1.00774e-05	2.42266e-06	4.84727e-06
chloramphenicol__catA8	Cropland|Natural|Urban	1.12531e-05	5.56495e-07	1.73405e-06
chloramphenicol__catB3	Cropland|Natural|Urban	4.83642e-06	3.68691e-07	3.86296e-07
chloramphenicol__catB8	Cropland|Natural|Urban	1.60657e-05	4.47822e-06	2.12152e-06
chloramphenicol__catI	Cropland|Natural|Urban	0.000113078	1.03936e-05	4.74592e-06
chloramphenicol__cmlA1	Cropland|Natural|Urban	1.70221e-06	5.56989e-07	4.85739e-07
chloramphenicol__cmlA4	Cropland|Natural|Urban	1.40319e-06	3.9284e-08	2.05189e-07
chloramphenicol__cmlA5	Cropland|Natural|Urban	1.74462e-05	9.70154e-07	1.34045e-05
chloramphenicol__fexA	Cropland|Natural|Urban	3.44634e-05	3.48178e-06	2.05184e-06
florfenicol__floR	Cropland|Natural|Urban	7.50919e-05	1.11081e-05	1.68501e-05
macrolide-lincosamide-streptogramin__cfr(A)	Cropland|Natural|Urban	1.1649e-05	2.78274e-06	1.10902e-06
macrolide-lincosamide-streptogramin__cfr(B)	Cropland|Natural|Urban	8.0708e-06	3.60816e-06	1.71776e-06
macrolide-lincosamide-streptogramin__ere(A)	Cropland|Natural|Urban	3.14385e-05	1.06788e-05	1.68848e-05
macrolide-lincosamide-streptogramin__ereA2	Cropland|Natural|Urban	1.466e-06	1.32124e-07	4.72651e-07
macrolide-lincosamide-streptogramin__erm(A)	Cropland|Natural|Urban	1.32057e-05	1.7687e-06	2.63031e-06
macrolide-lincosamide-streptogramin__erm(B)	Cropland|Natural|Urban	0.000140415	4.20681e-05	1.74838e-05
macrolide-lincosamide-streptogramin__erm(C)	Cropland|Natural|Urban	2.6261e-06	4.635e-06	3.3625e-07
macrolide-lincosamide-streptogramin__erm(T)	Cropland|Natural|Urban	8.53382e-05	7.1509e-06	7.25768e-06
macrolide-lincosamide-streptogramin__linG	Cropland|Natural|Urban	0.000193836	8.06453e-05	0.000100724
macrolide-lincosamide-streptogramin__lnu(B)	Cropland|Natural|Urban	3.10411e-05	1.52657e-05	1.19168e-05
macrolide-lincosamide-streptogramin__lnu(G)	Cropland|Natural|Urban	3.14692e-05	4.94264e-06	8.18894e-06
macrolide-lincosamide-streptogramin__lsa(E)	Cropland|Natural|Urban	5.55436e-05	3.03464e-05	2.82067e-05
macrolide-lincosamide-streptogramin__mef(B)	Cropland|Natural|Urban	3.34775e-05	2.16217e-06	2.32636e-05
macrolide-lincosamide-streptogramin__mph(A)	Cropland|Natural|Urban	4.04727e-05	1.07958e-05	1.54001e-05
macrolide-lincosamide-streptogramin__mph(F)	Cropland|Natural|Urban	2.79238e-06	8.8503e-07	4.08443e-06
macrolide-lincosamide-streptogramin__msr(C)	Cropland|Natural|Urban	0.000732573	0.000132873	2.20302e-05
macrolide-lincosamide-streptogramin__poxtA	Cropland|Natural|Urban	6.60583e-06	2.23698e-06	1.28626e-06
macrolide-lincosamide-streptogramin__vat(E)	Cropland|Natural|Urban	3.65385e-06	1.38272e-06	4.76395e-06
polymyxin__eptA	Cropland|Natural|Urban	0.000348144	4.42784e-05	2.40979e-05
polymyxin__mcr-3.19	Cropland|Natural|Urban	2.57988e-06	1.07851e-07	5.01373e-07
polymyxin__mcr-3.2	Cropland|Natural|Urban	5.2591e-07	3.24852e-08	4.22305e-08
polymyxin__mcr-3.4	Cropland|Natural|Urban	7.45778e-07	7.5567e-08	7.00092e-08
polymyxin__mcr-4.2	Cropland|Natural|Urban	4.03056e-07	6.34353e-08	6.83108e-07
quinolone__QnrB4	Cropland|Natural|Urban	1.44661e-07	2.49731e-07	1.75741e-07
quinolone__QnrS15	Cropland|Natural|Urban	5.55916e-07	4.58209e-07	2.47084e-07
quinolone__QnrS2	Cropland|Natural|Urban	8.2992e-06	4.92238e-07	9.97167e-08
quinolone__QnrS6	Cropland|Natural|Urban	7.47602e-06	3.53054e-07	3.40604e-07
quinolone__QnrS8	Cropland|Natural|Urban	5.78393e-07	7.31496e-07	7.55411e-07
quinolone__QnrVC4	Cropland|Natural|Urban	1.9209e-06	2.69861e-06	1.05716e-06
quinolone__QnrVC7	Cropland|Natural|Urban	1.51976e-06	1.35772e-06	9.18138e-07
sulfonamide__sul1	Cropland|Natural|Urban	0.000240594	3.71624e-05	0.000122373
sulfonamide__sul2	Cropland|Natural|Urban	9.70827e-07	1.20398e-07	6.67496e-08
sulfonamide__sul3	Cropland|Natural|Urban	9.81438e-06	3.02184e-06	1.24547e-05
tetracycline__tet(A)	Cropland|Natural|Urban	5.36325e-05	1.66208e-05	0.000101328
tetracycline__tet(B)	Cropland|Natural|Urban	7.3498e-07	1.89859e-07	1.09716e-06
tetracycline__tet(G)	Cropland|Natural|Urban	0.000134264	1.22092e-05	5.67113e-05
tetracycline__tet(L)	Cropland|Natural|Urban	9.89414e-05	1.3309e-05	5.65689e-06
tetracycline__tet(M)	Cropland|Natural|Urban	7.63533e-05	3.26118e-05	1.93564e-05

## Sheet: Supplementary Data 6
gene	Country	Type	Year	Period	Type2	Country@Type2@Period	Country@Group2	Country
SRR5209029	Global	Cropland	2014	Period_A	Cropland	Global@Cropland@Period_A	Global@Period_A	Canada
SRR5209028	Global	Cropland	2014	Period_A	Cropland	Global@Cropland@Period_A	Global@Period_A	Canada
SRR5690606	Global	Cropland	2015	Period_A	Cropland	Global@Cropland@Period_A	Global@Period_A	USA
SRR2071949	Global	Cropland	2014	Period_A	Cropland	Global@Cropland@Period_A	Global@Period_A	Vietnam
SRR5209023	Global	Cropland	2014	Period_A	Cropland	Global@Cropland@Period_A	Global@Period_A	Canada
SRR1783792	Global	Cropland	2013	Period_A	Cropland	Global@Cropland@Period_A	Global@Period_A	India
SRR5209027	Global	Cropland	2014	Period_A	Cropland	Global@Cropland@Period_A	Global@Period_A	Canada
SRR908281	Global	Cropland	2012	Period_A	Cropland	Global@Cropland@Period_A	Global@Period_A	Israel
SRR8987903	Global	Cropland	2012	Period_A	Cropland	Global@Cropland@Period_A	Global@Period_A	Mexico
SRR908291	Global	Cropland	2012	Period_A	Cropland	Global@Cropland@Period_A	Global@Period_A	Israel
SRR8335264	Global	Cropland	2011	Period_A	Cropland	Global@Cropland@Period_A	Global@Period_A	Germany
SRR8987901	Global	Cropland	2012	Period_A	Cropland	Global@Cropland@Period_A	Global@Period_A	Mexico
SRR908208	Global	Cropland	2012	Period_A	Cropland	Global@Cropland@Period_A	Global@Period_A	Israel
SRR908279	Global	Cropland	2012	Period_A	Cropland	Global@Cropland@Period_A	Global@Period_A	Israel
SRR5678809	Global	Cropland	2015	Period_A	Cropland	Global@Cropland@Period_A	Global@Period_A	USA
SRR5678810	Global	Cropland	2015	Period_A	Cropland	Global@Cropland@Period_A	Global@Period_A	USA
SRR8987902	Global	Cropland	2012	Period_A	Cropland	Global@Cropland@Period_A	Global@Period_A	Mexico
SRR908290	Global	Cropland	2012	Period_A	Cropland	Global@Cropland@Period_A	Global@Period_A	Israel
SRR908211	Global	Cropland	2012	Period_A	Cropland	Global@Cropland@Period_A	Global@Period_A	Israel
SRR8987900	Global	Cropland	2012	Period_A	Cropland	Global@Cropland@Period_A	Global@Period_A	Mexico
SRR5678815	Global	Cropland	2015	Period_A	Cropland	Global@Cropland@Period_A	Global@Period_A	USA
SRR5688500	Global	Cropland	2014	Period_A	Cropland	Global@Cropland@Period_A	Global@Period_A	USA
SRR5678816	Global	Cropland	2015	Period_A	Cropland	Global@Cropland@Period_A	Global@Period_A	USA
SRR1926113	Global	Cropland	2012	Period_A	Cropland	Global@Cropland@Period_A	Global@Period_A	Australia
ERR436052	Global	Cropland	2013	Period_A	Cropland	Global@Cropland@Period_A	Global@Period_A	Australia
ERR436057	Global	Cropland	2013	Period_A	Cropland	Global@Cropland@Period_A	Global@Period_A	Australia
SRR4027568	Global	Cropland	2009	Period_A	Cropland	Global@Cropland@Period_A	Global@Period_A	USA
SRR12823116	Global	Cropland	2013	Period_A	Cropland	Global@Cropland@Period_A	Global@Period_A	USA
ERR436055	Global	Cropland	2013	Period_A	Cropland	Global@Cropland@Period_A	Global@Period_A	Australia
ERR436058	Global	Cropland	2013	Period_A	Cropland	Global@Cropland@Period_A	Global@Period_A	Australia
SRR1924237	Global	Cropland	2012	Period_A	Cropland	Global@Cropland@Period_A	Global@Period_A	Australia
SRR5195114	Global	Cropland	2015	Period_A	Cropland	Global@Cropland@Period_A	Global@Period_A	Spain
SRR5195112	Global	Cropland	2015	Period_A	Cropland	Global@Cropland@Period_A	Global@Period_A	Spain
SRR4027573	Global	Cropland	2009	Period_A	Cropland	Global@Cropland@Period_A	Global@Period_A	USA
SRR1926147	Global	Cropland	2012	Period_A	Cropland	Global@Cropland@Period_A	Global@Period_A	Australia
SRR5195118	Global	Cropland	2015	Period_A	Cropland	Global@Cropland@Period_A	Global@Period_A	South Africa
SRR1926121	Global	Cropland	2012	Period_A	Cropland	Global@Cropland@Period_A	Global@Period_A	Australia
SRR1926122	Global	Cropland	2012	Period_A	Cropland	Global@Cropland@Period_A	Global@Period_A	Australia
SRR4027569	Global	Cropland	2009	Period_A	Cropland	Global@Cropland@Period_A	Global@Period_A	USA
SRR4027578	Global	Cropland	2009	Period_A	Cropland	Global@Cropland@Period_A	Global@Period_A	USA
SRR4027577	Global	Cropland	2009	Period_A	Cropland	Global@Cropland@Period_A	Global@Period_A	USA
SRR12823096	Global	Cropland	2012	Period_A	Cropland	Global@Cropland@Period_A	Global@Period_A	USA
SRR4027582	Global	Cropland	2009	Period_A	Cropland	Global@Cropland@Period_A	Global@Period_A	USA
SRR5195108	Global	Cropland	2015	Period_A	Cropland	Global@Cropland@Period_A	Global@Period_A	USA
SRR5195137	Global	Cropland	2015	Period_A	Cropland	Global@Cropland@Period_A	Global@Period_A	Argentina
SRR3989489	Global	Cropland	2011	Period_A	Cropland	Global@Cropland@Period_A	Global@Period_A	USA
SRR5195115	Global	Cropland	2015	Period_A	Cropland	Global@Cropland@Period_A	Global@Period_A	Spain
SRR5923242	Global	Cropland	2015	Period_A	Cropland	Global@Cropland@Period_A	Global@Period_A	Australia
SRR4026205	Global	Cropland	2009	Period_A	Cropland	Global@Cropland@Period_A	Global@Period_A	USA
SRR5195109	Global	Cropland	2015	Period_A	Cropland	Global@Cropland@Period_A	Global@Period_A	USA
SRR5195119	Global	Cropland	2015	Period_A	Cropland	Global@Cropland@Period_A	Global@Period_A	Italy
SRR5195126	Global	Cropland	2015	Period_A	Cropland	Global@Cropland@Period_A	Global@Period_A	France
SRR5195141	Global	Cropland	2015	Period_A	Cropland	Global@Cropland@Period_A	Global@Period_A	Argentina
SRR8100018	Global	Cropland	2015	Period_A	Cropland	Global@Cropland@Period_A	Global@Period_A	USA
SRR4027576	Global	Cropland	2009	Period_A	Cropland	Global@Cropland@Period_A	Global@Period_A	USA
SRR4027581	Global	Cropland	2009	Period_A	Cropland	Global@Cropland@Period_A	Global@Period_A	USA
SRR4027567	Global	Cropland	2009	Period_A	Cropland	Global@Cropland@Period_A	Global@Period_A	USA
SRR5195116	Global	Cropland	2015	Period_A	Cropland	Global@Cropland@Period_A	Global@Period_A	South Africa
SRR8100019	Global	Cropland	2015	Period_A	Cropland	Global@Cropland@Period_A	Global@Period_A	USA
SRR5195127	Global	Cropland	2015	Period_A	Cropland	Global@Cropland@Period_A	Global@Period_A	France
SRR8439391	Global	Cropland	2014	Period_A	Cropland	Global@Cropland@Period_A	Global@Period_A	USA
SRR5919112	Global	Cropland	2012	Period_A	Cropland	Global@Cropland@Period_A	Global@Period_A	Australia
SRR3989482	Global	Cropland	2011	Period_A	Cropland	Global@Cropland@Period_A	Global@Period_A	USA
SRR1926159	Global	Cropland	2012	Period_A	Cropland	Global@Cropland@Period_A	Global@Period_A	Australia
SRR5195123	Global	Cropland	2015	Period_A	Cropland	Global@Cropland@Period_A	Global@Period_A	Italy
SRR4027580	Global	Cropland	2009	Period_A	Cropland	Global@Cropland@Period_A	Global@Period_A	USA
SRR4027572	Global	Cropland	2009	Period_A	Cropland	Global@Cropland@Period_A	Global@Period_A	USA
SRR3989702	Global	Cropland	2012	Period_A	Cropland	Global@Cropland@Period_A	Global@Period_A	USA
SRR4027570	Global	Cropland	2009	Period_A	Cropland	Global@Cropland@Period_A	Global@Period_A	USA
SRR8100021	Global	Cropland	2015	Period_A	Cropland	Global@Cropland@Period_A	Global@Period_A	USA
SRR5195124	Global	Cropland	2015	Period_A	Cropland	Global@Cropland@Period_A	Global@Period_A	Italy
SRR5195111	Global	Cropland	2015	Period_A	Cropland	Global@Cropland@Period_A	Global@Period_A	USA
SRR5918998	Global	Cropland	2012	Period_A	Cropland	Global@Cropland@Period_A	Global@Period_A	Australia
SRR4027579	Global	Cropland	2009	Period_A	Cropland	Global@Cropland@Period_A	Global@Period_A	USA
SRR8489907	Global	Cropland	2008	Period_A	Cropland	Global@Cropland@Period_A	Global@Period_A	USA
SRR5195129	Global	Cropland	2015	Period_A	Cropland	Global@Cropland@Period_A	Global@Period_A	France
SRR5918960	Global	Cropland	2013	Period_A	Cropland	Global@Cropland@Period_A	Global@Period_A	Australia
SRR5823613	Global	Cropland	2010	Period_A	Cropland	Global@Cropland@Period_A	Global@Period_A	Italy
SRR5271193	Global	Cropland	2011	Period_A	Cropland	Global@Cropland@Period_A	Global@Period_A	USA
SRR5207629	Global	Cropland	2014	Period_A	Cropland	Global@Cropland@Period_A	Global@Period_A	Canada
SRR5829544	Global	Cropland	2010	Period_A	Cropland	Global@Cropland@Period_A	Global@Period_A	Germany
SRR5450873	Global	Cropland	2014	Period_A	Cropland	Global@Cropland@Period_A	Global@Period_A	Canada
ERR436054	Global	Cropland	2013	Period_A	Cropland	Global@Cropland@Period_A	Global@Period_A	Australia
SRR5195147	Global	Cropland	2015	Period_A	Cropland	Global@Cropland@Period_A	Global@Period_A	Australia
SRR6478752	Global	Cropland	2013	Period_A	Cropland	Global@Cropland@Period_A	Global@Period_A	USA
SRR6185437	Global	Cropland	2015	Period_A	Cropland	Global@Cropland@Period_A	Global@Period_A	USA
SRR5195121	Global	Cropland	2015	Period_A	Cropland	Global@Cropland@Period_A	Global@Period_A	Italy
SRR5829550	Global	Cropland	2010	Period_A	Cropland	Global@Cropland@Period_A	Global@Period_A	Germany
SRR5272171	Global	Cropland	2011	Period_A	Cropland	Global@Cropland@Period_A	Global@Period_A	USA
SRR8489914	Global	Cropland	2008	Period_A	Cropland	Global@Cropland@Period_A	Global@Period_A	USA
SRR5678814	Global	Cropland	2015	Period_A	Cropland	Global@Cropland@Period_A	Global@Period_A	USA
SRR8100015	Global	Cropland	2015	Period_A	Cropland	Global@Cropland@Period_A	Global@Period_A	USA
SRR6185369	Global	Cropland	2015	Period_A	Cropland	Global@Cropland@Period_A	Global@Period_A	USA
SRR5214708	Global	Cropland	2010	Period_A	Cropland	Global@Cropland@Period_A	Global@Period_A	Germany
SRR5918992	Global	Cropland	2012	Period_A	Cropland	Global@Cropland@Period_A	Global@Period_A	Australia
SRR5918993	Global	Cropland	2012	Period_A	Cropland	Global@Cropland@Period_A	Global@Period_A	Australia
SRR8489913	Global	Cropland	2008	Period_A	Cropland	Global@Cropland@Period_A	Global@Period_A	USA
SRR5829542	Global	Cropland	2010	Period_A	Cropland	Global@Cropland@Period_A	Global@Period_A	Germany
SRR5689334	Global	Cropland	2014	Period_A	Cropland	Global@Cropland@Period_A	Global@Period_A	USA
SRR1926200	Global	Cropland	2012	Period_A	Cropland	Global@Cropland@Period_A	Global@Period_A	Australia
SRR5918914	Global	Cropland	2014	Period_A	Cropland	Global@Cropland@Period_A	Global@Period_A	Australia
ERR4245141	Global	Cropland	2015	Period_A	Cropland	Global@Cropland@Period_A	Global@Period_A	Germany
SRR5207569	Global	Cropland	2014	Period_A	Cropland	Global@Cropland@Period_A	Global@Period_A	Canada
SRR8100020	Global	Cropland	2015	Period_A	Cropland	Global@Cropland@Period_A	Global@Period_A	USA
SRR4026207	Global	Cropland	2009	Period_A	Cropland	Global@Cropland@Period_A	Global@Period_A	USA
ERR4245129	Global	Cropland	2015	Period_A	Cropland	Global@Cropland@Period_A	Global@Period_A	Germany
SRR8489900	Global	Cropland	2009	Period_A	Cropland	Global@Cropland@Period_A	Global@Period_A	USA
SRR5195110	Global	Cropland	2015	Period_A	Cropland	Global@Cropland@Period_A	Global@Period_A	USA
SRR4026208	Global	Cropland	2009	Period_A	Cropland	Global@Cropland@Period_A	Global@Period_A	USA
SRR4026206	Global	Cropland	2009	Period_A	Cropland	Global@Cropland@Period_A	Global@Period_A	USA
SRR4027571	Global	Cropland	2009	Period_A	Cropland	Global@Cropland@Period_A	Global@Period_A	USA
SRR3989573	Global	Cropland	2012	Period_A	Cropland	Global@Cropland@Period_A	Global@Period_A	USA
SRR5195145	Global	Cropland	2015	Period_A	Cropland	Global@Cropland@Period_A	Global@Period_A	Australia
SRR6478736	Global	Cropland	2013	Period_A	Cropland	Global@Cropland@Period_A	Global@Period_A	USA
SRR5829540	Global	Cropland	2010	Period_A	Cropland	Global@Cropland@Period_A	Global@Period_A	Germany
SRR8489903	Global	Cropland	2009	Period_A	Cropland	Global@Cropland@Period_A	Global@Period_A	USA
SRR6797244	Global	Cropland	2014	Period_A	Cropland	Global@Cropland@Period_A	Global@Period_A	Netherlands
SRR6185512	Global	Cropland	2015	Period_A	Cropland	Global@Cropland@Period_A	Global@Period_A	USA
SRR5690242	Global	Cropland	2014	Period_A	Cropland	Global@Cropland@Period_A	Global@Period_A	USA
SRR5690349	Global	Cropland	2014	Period_A	Cropland	Global@Cropland@Period_A	Global@Period_A	USA
SRR3988263	Global	Cropland	2012	Period_A	Cropland	Global@Cropland@Period_A	Global@Period_A	USA
SRR6797246	Global	Cropland	2014	Period_A	Cropland	Global@Cropland@Period_A	Global@Period_A	Netherlands
SRR8489906	Global	Cropland	2009	Period_A	Cropland	Global@Cropland@Period_A	Global@Period_A	USA
SRR1926201	Global	Cropland	2012	Period_A	Cropland	Global@Cropland@Period_A	Global@Period_A	Australia
SRR5195144	Global	Cropland	2015	Period_A	Cropland	Global@Cropland@Period_A	Global@Period_A	Australia
SRR5195107	Global	Cropland	2015	Period_A	Cropland	Global@Cropland@Period_A	Global@Period_A	USA
SRR5823611	Global	Cropland	2010	Period_A	Cropland	Global@Cropland@Period_A	Global@Period_A	Italy
SRR8100017	Global	Cropland	2015	Period_A	Cropland	Global@Cropland@Period_A	Global@Period_A	USA
SRR3988264	Global	Cropland	2012	Period_A	Cropland	Global@Cropland@Period_A	Global@Period_A	USA
SRR5823602	Global	Cropland	2010	Period_A	Cropland	Global@Cropland@Period_A	Global@Period_A	Italy
SRR5823606	Global	Cropland	2010	Period_A	Cropland	Global@Cropland@Period_A	Global@Period_A	Italy
SRR8489910	Global	Cropland	2008	Period_A	Cropland	Global@Cropland@Period_A	Global@Period_A	USA
SRR5195142	Global	Cropland	2015	Period_A	Cropland	Global@Cropland@Period_A	Global@Period_A	Argentina
SRR8100014	Global	Cropland	2015	Period_A	Cropland	Global@Cropland@Period_A	Global@Period_A	USA
SRR3989555	Global	Cropland	2012	Period_A	Cropland	Global@Cropland@Period_A	Global@Period_A	USA
SRR8489902	Global	Cropland	2009	Period_A	Cropland	Global@Cropland@Period_A	Global@Period_A	USA
SRR5195140	Global	Cropland	2015	Period_A	Cropland	Global@Cropland@Period_A	Global@Period_A	Argentina
SRR5195143	Global	Cropland	2015	Period_A	Cropland	Global@Cropland@Period_A	Global@Period_A	Australia
SRR5823604	Global	Cropland	2010	Period_A	Cropland	Global@Cropland@Period_A	Global@Period_A	Italy
SRR8489908	Global	Cropland	2008	Period_A	Cropland	Global@Cropland@Period_A	Global@Period_A	USA
SRR5823605	Global	Cropland	2010	Period_A	Cropland	Global@Cropland@Period_A	Global@Period_A	Italy
SRR5195139	Global	Cropland	2015	Period_A	Cropland	Global@Cropland@Period_A	Global@Period_A	Argentina
SRR8489911	Global	Cropland	2008	Period_A	Cropland	Global@Cropland@Period_A	Global@Period_A	USA
SRR8489905	Global	Cropland	2009	Period_A	Cropland	Global@Cropland@Period_A	Global@Period_A	USA
SRR5919107	Global	Cropland	2012	Period_A	Cropland	Global@Cropland@Period_A	Global@Period_A	Australia
SRR6476646	Global	Cropland	2013	Period_A	Cropland	Global@Cropland@Period_A	Global@Period_A	USA
SRR6185436	Global	Cropland	2015	Period_A	Cropland	Global@Cropland@Period_A	Global@Period_A	USA
SRR5918995	Global	Cropland	2012	Period_A	Cropland	Global@Cropland@Period_A	Global@Period_A	Australia
SRR5195146	Global	Cropland	2015	Period_A	Cropland	Global@Cropland@Period_A	Global@Period_A	Australia
SRR3989477	Global	Cropland	2010	Period_A	Cropland	Global@Cropland@Period_A	Global@Period_A	USA
SRR5918994	Global	Cropland	2012	Period_A	Cropland	Global@Cropland@Period_A	Global@Period_A	Australia
SRR8489917	Global	Cropland	2008	Period_A	Cropland	Global@Cropland@Period_A	Global@Period_A	USA
SRR8489901	Global	Cropland	2009	Period_A	Cropland	Global@Cropland@Period_A	Global@Period_A	USA
SRR5195117	Global	Cropland	2015	Period_A	Cropland	Global@Cropland@Period_A	Global@Period_A	South Africa
SRR6185295	Global	Cropland	2015	Period_A	Cropland	Global@Cropland@Period_A	Global@Period_A	USA
SRR6185312	Global	Cropland	2015	Period_A	Cropland	Global@Cropland@Period_A	Global@Period_A	USA
SRR8489915	Global	Cropland	2008	Period_A	Cropland	Global@Cropland@Period_A	Global@Period_A	USA
SRR5195148	Global	Cropland	2015	Period_A	Cropland	Global@Cropland@Period_A	Global@Period_A	Australia
SRR6478672	Global	Cropland	2013	Period_A	Cropland	Global@Cropland@Period_A	Global@Period_A	USA
SRR3989710	Global	Cropland	2012	Period_A	Cropland	Global@Cropland@Period_A	Global@Period_A	USA
SRR8742664	Global	Cropland	2015	Period_A	Cropland	Global@Cropland@Period_A	Global@Period_A	Canada
SRR5207566	Global	Cropland	2014	Period_A	Cropland	Global@Cropland@Period_A	Global@Period_A	Canada
SRR8742665	Global	Cropland	2015	Period_A	Cropland	Global@Cropland@Period_A	Global@Period_A	Canada
ERR4245125	Global	Cropland	2015	Period_A	Cropland	Global@Cropland@Period_A	Global@Period_A	Germany
SRR5823601	Global	Cropland	2010	Period_A	Cropland	Global@Cropland@Period_A	Global@Period_A	Italy
SRR8742611	Global	Cropland	2015	Period_A	Cropland	Global@Cropland@Period_A	Global@Period_A	Canada
SRR5916184	Global	Cropland	2014	Period_A	Cropland	Global@Cropland@Period_A	Global@Period_A	Australia
ERR1877758	Global	Cropland	2014	Period_A	Cropland	Global@Cropland@Period_A	Global@Period_A	India
SRR5272158	Global	Cropland	2011	Period_A	Cropland	Global@Cropland@Period_A	Global@Period_A	USA
SRR8335269	Global	Cropland	2011	Period_A	Cropland	Global@Cropland@Period_A	Global@Period_A	Germany
SRR8357473	Global	Cropland	2012	Period_A	Cropland	Global@Cropland@Period_A	Global@Period_A	Germany
SRR3989474	Global	Cropland	2010	Period_A	Cropland	Global@Cropland@Period_A	Global@Period_A	USA
ERR4245122	Global	Cropland	2015	Period_A	Cropland	Global@Cropland@Period_A	Global@Period_A	Germany
ERR4245120	Global	Cropland	2015	Period_A	Cropland	Global@Cropland@Period_A	Global@Period_A	Germany
SRR5829546	Global	Cropland	2010	Period_A	Cropland	Global@Cropland@Period_A	Global@Period_A	Germany
SRR8335265	Global	Cropland	2011	Period_A	Cropland	Global@Cropland@Period_A	Global@Period_A	Germany
SRR3989556	Global	Cropland	2012	Period_A	Cropland	Global@Cropland@Period_A	Global@Period_A	USA
SRR8742594	Global	Cropland	2015	Period_A	Cropland	Global@Cropland@Period_A	Global@Period_A	Canada
SRR8489912	Global	Cropland	2008	Period_A	Cropland	Global@Cropland@Period_A	Global@Period_A	USA
SRR5272160	Global	Cropland	2011	Period_A	Cropland	Global@Cropland@Period_A	Global@Period_A	USA
SRR8335266	Global	Cropland	2011	Period_A	Cropland	Global@Cropland@Period_A	Global@Period_A	Germany
SRR3989508	Global	Cropland	2012	Period_A	Cropland	Global@Cropland@Period_A	Global@Period_A	USA
SRR5919106	Global	Cropland	2012	Period_A	Cropland	Global@Cropland@Period_A	Global@Period_A	Australia
SRR12823097	Global	Cropland	2012	Period_A	Cropland	Global@Cropland@Period_A	Global@Period_A	USA
SRR3989509	Global	Cropland	2011	Period_A	Cropland	Global@Cropland@Period_A	Global@Period_A	USA
SRR5829547	Global	Cropland	2010	Period_A	Cropland	Global@Cropland@Period_A	Global@Period_A	Germany
SRR8742612	Global	Cropland	2015	Period_A	Cropland	Global@Cropland@Period_A	Global@Period_A	Canada
SRR8357467	Global	Cropland	2012	Period_A	Cropland	Global@Cropland@Period_A	Global@Period_A	Germany
SRR5829548	Global	Cropland	2010	Period_A	Cropland	Global@Cropland@Period_A	Global@Period_A	Germany
SRR8100016	Global	Cropland	2015	Period_A	Cropland	Global@Cropland@Period_A	Global@Period_A	USA
SRR4026209	Global	Cropland	2009	Period_A	Cropland	Global@Cropland@Period_A	Global@Period_A	USA
SRR3989460	Global	Cropland	2010	Period_A	Cropland	Global@Cropland@Period_A	Global@Period_A	USA
SRR8742599	Global	Cropland	2015	Period_A	Cropland	Global@Cropland@Period_A	Global@Period_A	Canada
SRR5214707	Global	Cropland	2010	Period_A	Cropland	Global@Cropland@Period_A	Global@Period_A	Germany
SRR5690348	Global	Cropland	2014	Period_A	Cropland	Global@Cropland@Period_A	Global@Period_A	USA
ERR2603142	Global	Cropland	2015	Period_A	Cropland	Global@Cropland@Period_A	Global@Period_A	Estonia
SRR8742675	Global	Cropland	2015	Period_A	Cropland	Global@Cropland@Period_A	Global@Period_A	Canada
SRR5916354	Global	Cropland	2014	Period_A	Cropland	Global@Cropland@Period_A	Global@Period_A	Australia
SRR8742592	Global	Cropland	2015	Period_A	Cropland	Global@Cropland@Period_A	Global@Period_A	Canada
SRR8335272	Global	Cropland	2011	Period_A	Cropland	Global@Cropland@Period_A	Global@Period_A	Germany
SRR8742593	Global	Cropland	2015	Period_A	Cropland	Global@Cropland@Period_A	Global@Period_A	Canada
SRR8335270	Global	Cropland	2011	Period_A	Cropland	Global@Cropland@Period_A	Global@Period_A	Germany
ERR4245118	Global	Cropland	2015	Period_A	Cropland	Global@Cropland@Period_A	Global@Period_A	Germany
SRR8335276	Global	Cropland	2011	Period_A	Cropland	Global@Cropland@Period_A	Global@Period_A	Germany
SRR8335275	Global	Cropland	2011	Period_A	Cropland	Global@Cropland@Period_A	Global@Period_A	Germany
SRR7595584	Global	Cropland	2014	Period_A	Cropland	Global@Cropland@Period_A	Global@Period_A	Australia
ERR4245121	Global	Cropland	2015	Period_A	Cropland	Global@Cropland@Period_A	Global@Period_A	Germany
ERR4245123	Global	Cropland	2015	Period_A	Cropland	Global@Cropland@Period_A	Global@Period_A	Germany
SRR8742673	Global	Cropland	2015	Period_A	Cropland	Global@Cropland@Period_A	Global@Period_A	Canada
SRR3988262	Global	Cropland	2012	Period_A	Cropland	Global@Cropland@Period_A	Global@Period_A	USA
SRR5259839	Global	Cropland	2013	Period_A	Cropland	Global@Cropland@Period_A	Global@Period_A	USA
SRR8742604	Global	Cropland	2015	Period_A	Cropland	Global@Cropland@Period_A	Global@Period_A	Canada
SRR8742600	Global	Cropland	2015	Period_A	Cropland	Global@Cropland@Period_A	Global@Period_A	Canada
SRR3989493	Global	Cropland	2011	Period_A	Cropland	Global@Cropland@Period_A	Global@Period_A	USA
SRR8335274	Global	Cropland	2011	Period_A	Cropland	Global@Cropland@Period_A	Global@Period_A	Germany
ERR2603167	Global	Cropland	2015	Period_A	Cropland	Global@Cropland@Period_A	Global@Period_A	Estonia
SRR12823113	Global	Cropland	2013	Period_A	Cropland	Global@Cropland@Period_A	Global@Period_A	USA
SRR3989487	Global	Cropland	2011	Period_A	Cropland	Global@Cropland@Period_A	Global@Period_A	USA
SRR8742667	Global	Cropland	2015	Period_A	Cropland	Global@Cropland@Period_A	Global@Period_A	Canada
SRR3989470	Global	Cropland	2010	Period_A	Cropland	Global@Cropland@Period_A	Global@Period_A	USA
SRR8742591	Global	Cropland	2015	Period_A	Cropland	Global@Cropland@Period_A	Global@Period_A	Canada
SRR8742669	Global	Cropland	2015	Period_A	Cropland	Global@Cropland@Period_A	Global@Period_A	Canada
SRR11678156	Global	Cropland	2009	Period_A	Cropland	Global@Cropland@Period_A	Global@Period_A	Chile
ERR2603272	Global	Cropland	2015	Period_A	Cropland	Global@Cropland@Period_A	Global@Period_A	Estonia
ERR2603147	Global	Cropland	2015	Period_A	Cropland	Global@Cropland@Period_A	Global@Period_A	Estonia
SRR8742672	Global	Cropland	2015	Period_A	Cropland	Global@Cropland@Period_A	Global@Period_A	Canada
SRR8742610	Global	Cropland	2015	Period_A	Cropland	Global@Cropland@Period_A	Global@Period_A	Canada
SRR3989490	Global	Cropland	2011	Period_A	Cropland	Global@Cropland@Period_A	Global@Period_A	USA
SRR8489916	Global	Cropland	2008	Period_A	Cropland	Global@Cropland@Period_A	Global@Period_A	USA
SRR8742602	Global	Cropland	2015	Period_A	Cropland	Global@Cropland@Period_A	Global@Period_A	Canada
SRR8742596	Global	Cropland	2015	Period_A	Cropland	Global@Cropland@Period_A	Global@Period_A	Canada
SRR5919249	Global	Cropland	2014	Period_A	Cropland	Global@Cropland@Period_A	Global@Period_A	Australia
SRR3988265	Global	Cropland	2012	Period_A	Cropland	Global@Cropland@Period_A	Global@Period_A	USA
SRR8335281	Global	Cropland	2011	Period_A	Cropland	Global@Cropland@Period_A	Global@Period_A	Germany
SRR5207342	Global	Cropland	2014	Period_A	Cropland	Global@Cropland@Period_A	Global@Period_A	Canada
SRR6184671	Global	Cropland	2015	Period_A	Cropland	Global@Cropland@Period_A	Global@Period_A	USA
SRR3989501	Global	Cropland	2011	Period_A	Cropland	Global@Cropland@Period_A	Global@Period_A	USA
SRR5918996	Global	Cropland	2012	Period_A	Cropland	Global@Cropland@Period_A	Global@Period_A	Australia
SRR5678813	Global	Cropland	2015	Period_A	Cropland	Global@Cropland@Period_A	Global@Period_A	USA
ERR2603150	Global	Cropland	2015	Period_A	Cropland	Global@Cropland@Period_A	Global@Period_A	Estonia
SRR3989471	Global	Cropland	2010	Period_A	Cropland	Global@Cropland@Period_A	Global@Period_A	USA
SRR8489909	Global	Cropland	2008	Period_A	Cropland	Global@Cropland@Period_A	Global@Period_A	USA
SRR8742670	Global	Cropland	2015	Period_A	Cropland	Global@Cropland@Period_A	Global@Period_A	Canada
SRR8742606	Global	Cropland	2015	Period_A	Cropland	Global@Cropland@Period_A	Global@Period_A	Canada
SRR5823612	Global	Cropland	2010	Period_A	Cropland	Global@Cropland@Period_A	Global@Period_A	Italy
SRR8742589	Global	Cropland	2015	Period_A	Cropland	Global@Cropland@Period_A	Global@Period_A	Canada
SRR8335271	Global	Cropland	2011	Period_A	Cropland	Global@Cropland@Period_A	Global@Period_A	Germany
ERR2603127	Global	Cropland	2015	Period_A	Cropland	Global@Cropland@Period_A	Global@Period_A	Estonia
SRR8742598	Global	Cropland	2015	Period_A	Cropland	Global@Cropland@Period_A	Global@Period_A	Canada
SRR6476620	Global	Cropland	2013	Period_A	Cropland	Global@Cropland@Period_A	Global@Period_A	USA
SRR8335273	Global	Cropland	2011	Period_A	Cropland	Global@Cropland@Period_A	Global@Period_A	Germany
SRR5823598	Global	Cropland	2010	Period_A	Cropland	Global@Cropland@Period_A	Global@Period_A	Italy
SRR5823607	Global	Cropland	2010	Period_A	Cropland	Global@Cropland@Period_A	Global@Period_A	Italy
SRR3989516	Global	Cropland	2012	Period_A	Cropland	Global@Cropland@Period_A	Global@Period_A	USA
SRR8742590	Global	Cropland	2015	Period_A	Cropland	Global@Cropland@Period_A	Global@Period_A	Canada
SRR8742663	Global	Cropland	2015	Period_A	Cropland	Global@Cropland@Period_A	Global@Period_A	Canada
ERR4245119	Global	Cropland	2015	Period_A	Cropland	Global@Cropland@Period_A	Global@Period_A	Germany
SRR8742588	Global	Cropland	2015	Period_A	Cropland	Global@Cropland@Period_A	Global@Period_A	Canada
SRR6476619	Global	Cropland	2013	Period_A	Cropland	Global@Cropland@Period_A	Global@Period_A	USA
SRR11678222	Global	Cropland	2008	Period_A	Cropland	Global@Cropland@Period_A	Global@Period_A	Switzerland
SRR8335268	Global	Cropland	2011	Period_A	Cropland	Global@Cropland@Period_A	Global@Period_A	Germany
SRR12823105	Global	Cropland	2014	Period_A	Cropland	Global@Cropland@Period_A	Global@Period_A	USA
SRR8335280	Global	Cropland	2011	Period_A	Cropland	Global@Cropland@Period_A	Global@Period_A	Germany
SRR6476660	Global	Cropland	2013	Period_A	Cropland	Global@Cropland@Period_A	Global@Period_A	USA
SRR5687767	Global	Cropland	2014	Period_A	Cropland	Global@Cropland@Period_A	Global@Period_A	USA
SRR5823600	Global	Cropland	2010	Period_A	Cropland	Global@Cropland@Period_A	Global@Period_A	Italy
SRR6797243	Global	Cropland	2014	Period_A	Cropland	Global@Cropland@Period_A	Global@Period_A	Netherlands
SRR5916140	Global	Cropland	2014	Period_A	Cropland	Global@Cropland@Period_A	Global@Period_A	Australia
SRR5829543	Global	Cropland	2010	Period_A	Cropland	Global@Cropland@Period_A	Global@Period_A	Germany
SRR5823599	Global	Cropland	2010	Period_A	Cropland	Global@Cropland@Period_A	Global@Period_A	Italy
SRR3989495	Global	Cropland	2011	Period_A	Cropland	Global@Cropland@Period_A	Global@Period_A	USA
SRR8335279	Global	Cropland	2011	Period_A	Cropland	Global@Cropland@Period_A	Global@Period_A	Germany
SRR3989606	Global	Cropland	2012	Period_A	Cropland	Global@Cropland@Period_A	Global@Period_A	USA
SRR8742597	Global	Cropland	2015	Period_A	Cropland	Global@Cropland@Period_A	Global@Period_A	Canada
SRR8742605	Global	Cropland	2015	Period_A	Cropland	Global@Cropland@Period_A	Global@Period_A	Canada
SRR8742595	Global	Cropland	2015	Period_A	Cropland	Global@Cropland@Period_A	Global@Period_A	Canada
SRR8742613	Global	Cropland	2015	Period_A	Cropland	Global@Cropland@Period_A	Global@Period_A	Canada
SRR8742608	Global	Cropland	2015	Period_A	Cropland	Global@Cropland@Period_A	Global@Period_A	Canada
SRR5918913	Global	Cropland	2014	Period_A	Cropland	Global@Cropland@Period_A	Global@Period_A	Australia
SRR3989492	Global	Cropland	2011	Period_A	Cropland	Global@Cropland@Period_A	Global@Period_A	USA
SRR3989461	Global	Cropland	2010	Period_A	Cropland	Global@Cropland@Period_A	Global@Period_A	USA
SRR8742609	Global	Cropland	2015	Period_A	Cropland	Global@Cropland@Period_A	Global@Period_A	Canada
SRR5919346	Global	Cropland	2014	Period_A	Cropland	Global@Cropland@Period_A	Global@Period_A	Australia
SRR8742666	Global	Cropland	2015	Period_A	Cropland	Global@Cropland@Period_A	Global@Period_A	Canada
SRR8742671	Global	Cropland	2015	Period_A	Cropland	Global@Cropland@Period_A	Global@Period_A	Canada
SRR8489904	Global	Cropland	2009	Period_A	Cropland	Global@Cropland@Period_A	Global@Period_A	USA
ERR2603078	Global	Cropland	2015	Period_A	Cropland	Global@Cropland@Period_A	Global@Period_A	Estonia
SRR3989700	Global	Cropland	2012	Period_A	Cropland	Global@Cropland@Period_A	Global@Period_A	USA
ERR4245124	Global	Cropland	2015	Period_A	Cropland	Global@Cropland@Period_A	Global@Period_A	Germany
SRR6435953	Global	Cropland	2010	Period_A	Cropland	Global@Cropland@Period_A	Global@Period_A	USA
SRR5823610	Global	Cropland	2010	Period_A	Cropland	Global@Cropland@Period_A	Global@Period_A	Italy
SRR8742674	Global	Cropland	2015	Period_A	Cropland	Global@Cropland@Period_A	Global@Period_A	Canada
SRR5823608	Global	Cropland	2010	Period_A	Cropland	Global@Cropland@Period_A	Global@Period_A	Italy
SRR3989576	Global	Cropland	2012	Period_A	Cropland	Global@Cropland@Period_A	Global@Period_A	USA
SRR3989561	Global	Cropland	2012	Period_A	Cropland	Global@Cropland@Period_A	Global@Period_A	USA
SRR8742603	Global	Cropland	2015	Period_A	Cropland	Global@Cropland@Period_A	Global@Period_A	Canada
SRR8335277	Global	Cropland	2011	Period_A	Cropland	Global@Cropland@Period_A	Global@Period_A	Germany
SRR3988820	Global	Cropland	2010	Period_A	Cropland	Global@Cropland@Period_A	Global@Period_A	USA
SRR3988231	Global	Cropland	2012	Period_A	Cropland	Global@Cropland@Period_A	Global@Period_A	USA
SRR5823603	Global	Cropland	2010	Period_A	Cropland	Global@Cropland@Period_A	Global@Period_A	Italy
SRR8335278	Global	Cropland	2011	Period_A	Cropland	Global@Cropland@Period_A	Global@Period_A	Germany
SRR5823609	Global	Cropland	2010	Period_A	Cropland	Global@Cropland@Period_A	Global@Period_A	Italy
SRR3989550	Global	Cropland	2012	Period_A	Cropland	Global@Cropland@Period_A	Global@Period_A	USA
ERR2603180	Global	Cropland	2015	Period_A	Cropland	Global@Cropland@Period_A	Global@Period_A	Estonia
SRR8742607	Global	Cropland	2015	Period_A	Cropland	Global@Cropland@Period_A	Global@Period_A	Canada
SRR8742601	Global	Cropland	2015	Period_A	Cropland	Global@Cropland@Period_A	Global@Period_A	Canada
SRR8742623	Global	Cropland	2015	Period_A	Cropland	Global@Cropland@Period_A	Global@Period_A	Canada
ERR4245143	Global	Cropland	2015	Period_A	Cropland	Global@Cropland@Period_A	Global@Period_A	Germany
SRR8742619	Global	Cropland	2015	Period_A	Cropland	Global@Cropland@Period_A	Global@Period_A	Canada
SRR8742617	Global	Cropland	2015	Period_A	Cropland	Global@Cropland@Period_A	Global@Period_A	Canada
SRR8742631	Global	Cropland	2015	Period_A	Cropland	Global@Cropland@Period_A	Global@Period_A	Canada
SRR5923059	Global	Cropland	2015	Period_A	Cropland	Global@Cropland@Period_A	Global@Period_A	Australia
SRR8742621	Global	Cropland	2015	Period_A	Cropland	Global@Cropland@Period_A	Global@Period_A	Canada
ERR4245131	Global	Cropland	2015	Period_A	Cropland	Global@Cropland@Period_A	Global@Period_A	Germany
SRR8742622	Global	Cropland	2015	Period_A	Cropland	Global@Cropland@Period_A	Global@Period_A	Canada
SRR8742651	Global	Cropland	2015	Period_A	Cropland	Global@Cropland@Period_A	Global@Period_A	Canada
SRR8742642	Global	Cropland	2015	Period_A	Cropland	Global@Cropland@Period_A	Global@Period_A	Canada
SRR8742655	Global	Cropland	2015	Period_A	Cropland	Global@Cropland@Period_A	Global@Period_A	Canada
SRR8742639	Global	Cropland	2015	Period_A	Cropland	Global@Cropland@Period_A	Global@Period_A	Canada
SRR5626774	Global	Cropland	2015	Period_A	Cropland	Global@Cropland@Period_A	Global@Period_A	Switzerland
SRR8742679	Global	Cropland	2015	Period_A	Cropland	Global@Cropland@Period_A	Global@Period_A	Canada
SRR8742636	Global	Cropland	2015	Period_A	Cropland	Global@Cropland@Period_A	Global@Period_A	Canada
ERR4245133	Global	Cropland	2015	Period_A	Cropland	Global@Cropland@Period_A	Global@Period_A	Germany
SRR8742626	Global	Cropland	2015	Period_A	Cropland	Global@Cropland@Period_A	Global@Period_A	Canada
SRR8742676	Global	Cropland	2015	Period_A	Cropland	Global@Cropland@Period_A	Global@Period_A	Canada
SRR8742615	Global	Cropland	2015	Period_A	Cropland	Global@Cropland@Period_A	Global@Period_A	Canada
SRR8742637	Global	Cropland	2015	Period_A	Cropland	Global@Cropland@Period_A	Global@Period_A	Canada
SRR8742643	Global	Cropland	2015	Period_A	Cropland	Global@Cropland@Period_A	Global@Period_A	Canada
SRR8742647	Global	Cropland	2015	Period_A	Cropland	Global@Cropland@Period_A	Global@Period_A	Canada
SRR8742652	Global	Cropland	2015	Period_A	Cropland	Global@Cropland@Period_A	Global@Period_A	Canada
SRR8742660	Global	Cropland	2015	Period_A	Cropland	Global@Cropland@Period_A	Global@Period_A	Canada
SRR8742638	Global	Cropland	2015	Period_A	Cropland	Global@Cropland@Period_A	Global@Period_A	Canada
SRR8742635	Global	Cropland	2015	Period_A	Cropland	Global@Cropland@Period_A	Global@Period_A	Canada
ERR4245144	Global	Cropland	2015	Period_A	Cropland	Global@Cropland@Period_A	Global@Period_A	Germany
SRR8742625	Global	Cropland	2015	Period_A	Cropland	Global@Cropland@Period_A	Global@Period_A	Canada
SRR8742633	Global	Cropland	2015	Period_A	Cropland	Global@Cropland@Period_A	Global@Period_A	Canada
ERR4245134	Global	Cropland	2015	Period_A	Cropland	Global@Cropland@Period_A	Global@Period_A	Germany
ERR4245126	Global	Cropland	2015	Period_A	Cropland	Global@Cropland@Period_A	Global@Period_A	Germany
SRR8742614	Global	Cropland	2015	Period_A	Cropland	Global@Cropland@Period_A	Global@Period_A	Canada
SRR8742646	Global	Cropland	2015	Period_A	Cropland	Global@Cropland@Period_A	Global@Period_A	Canada
SRR8742624	Global	Cropland	2015	Period_A	Cropland	Global@Cropland@Period_A	Global@Period_A	Canada
SRR8742628	Global	Cropland	2015	Period_A	Cropland	Global@Cropland@Period_A	Global@Period_A	Canada
SRR8742632	Global	Cropland	2015	Period_A	Cropland	Global@Cropland@Period_A	Global@Period_A	Canada
SRR8742648	Global	Cropland	2015	Period_A	Cropland	Global@Cropland@Period_A	Global@Period_A	Canada
ERR4245148	Global	Cropland	2015	Period_A	Cropland	Global@Cropland@Period_A	Global@Period_A	Germany
ERR4245135	Global	Cropland	2015	Period_A	Cropland	Global@Cropland@Period_A	Global@Period_A	Germany
SRR8742654	Global	Cropland	2015	Period_A	Cropland	Global@Cropland@Period_A	Global@Period_A	Canada
ERR4245130	Global	Cropland	2015	Period_A	Cropland	Global@Cropland@Period_A	Global@Period_A	Germany
SRR8742677	Global	Cropland	2015	Period_A	Cropland	Global@Cropland@Period_A	Global@Period_A	Canada
ERR4245146	Global	Cropland	2015	Period_A	Cropland	Global@Cropland@Period_A	Global@Period_A	Germany
ERR4245128	Global	Cropland	2015	Period_A	Cropland	Global@Cropland@Period_A	Global@Period_A	Germany
SRR8742634	Global	Cropland	2015	Period_A	Cropland	Global@Cropland@Period_A	Global@Period_A	Canada
ERR4245147	Global	Cropland	2015	Period_A	Cropland	Global@Cropland@Period_A	Global@Period_A	Germany
SRR8742662	Global	Cropland	2015	Period_A	Cropland	Global@Cropland@Period_A	Global@Period_A	Canada
ERR4245132	Global	Cropland	2015	Period_A	Cropland	Global@Cropland@Period_A	Global@Period_A	Germany
SRR8742627	Global	Cropland	2015	Period_A	Cropland	Global@Cropland@Period_A	Global@Period_A	Canada
SRR8742641	Global	Cropland	2015	Period_A	Cropland	Global@Cropland@Period_A	Global@Period_A	Canada
SRR8742640	Global	Cropland	2015	Period_A	Cropland	Global@Cropland@Period_A	Global@Period_A	Canada
SRR8742620	Global	Cropland	2015	Period_A	Cropland	Global@Cropland@Period_A	Global@Period_A	Canada
ERR4245140	Global	Cropland	2015	Period_A	Cropland	Global@Cropland@Period_A	Global@Period_A	Germany
ERR4245127	Global	Cropland	2015	Period_A	Cropland	Global@Cropland@Period_A	Global@Period_A	Germany
SRR8742678	Global	Cropland	2015	Period_A	Cropland	Global@Cropland@Period_A	Global@Period_A	Canada
SRR8742658	Global	Cropland	2015	Period_A	Cropland	Global@Cropland@Period_A	Global@Period_A	Canada
SRR8742644	Global	Cropland	2015	Period_A	Cropland	Global@Cropland@Period_A	Global@Period_A	Canada
SRR8742649	Global	Cropland	2015	Period_A	Cropland	Global@Cropland@Period_A	Global@Period_A	Canada
SRR5626772	Global	Cropland	2015	Period_A	Cropland	Global@Cropland@Period_A	Global@Period_A	Switzerland
ERR4245117	Global	Cropland	2015	Period_A	Cropland	Global@Cropland@Period_A	Global@Period_A	Germany
SRR8742618	Global	Cropland	2015	Period_A	Cropland	Global@Cropland@Period_A	Global@Period_A	Canada
SRR8742650	Global	Cropland	2015	Period_A	Cropland	Global@Cropland@Period_A	Global@Period_A	Canada
SRR8742629	Global	Cropland	2015	Period_A	Cropland	Global@Cropland@Period_A	Global@Period_A	Canada
ERR4245138	Global	Cropland	2015	Period_A	Cropland	Global@Cropland@Period_A	Global@Period_A	Germany
ERR4245139	Global	Cropland	2015	Period_A	Cropland	Global@Cropland@Period_A	Global@Period_A	Germany
SRR8742653	Global	Cropland	2015	Period_A	Cropland	Global@Cropland@Period_A	Global@Period_A	Canada
SRR5626759	Global	Cropland	2015	Period_A	Cropland	Global@Cropland@Period_A	Global@Period_A	Switzerland
SRR8742656	Global	Cropland	2015	Period_A	Cropland	Global@Cropland@Period_A	Global@Period_A	Canada
ERR4245136	Global	Cropland	2015	Period_A	Cropland	Global@Cropland@Period_A	Global@Period_A	Germany
SRR8742616	Global	Cropland	2015	Period_A	Cropland	Global@Cropland@Period_A	Global@Period_A	Canada
ERR4245142	Global	Cropland	2015	Period_A	Cropland	Global@Cropland@Period_A	Global@Period_A	Germany
ERR4245137	Global	Cropland	2015	Period_A	Cropland	Global@Cropland@Period_A	Global@Period_A	Germany
ERR4245145	Global	Cropland	2015	Period_A	Cropland	Global@Cropland@Period_A	Global@Period_A	Germany
SRR17938981	Global	Cropland	2021	Period_B	Cropland	Global@Cropland@Period_B	Global@Period_B	Russia
SRR17938974	Global	Cropland	2021	Period_B	Cropland	Global@Cropland@Period_B	Global@Period_B	Russia
SRR17938971	Global	Cropland	2021	Period_B	Cropland	Global@Cropland@Period_B	Global@Period_B	Russia
ERR4878509	Global	Cropland	2019	Period_B	Cropland	Global@Cropland@Period_B	Global@Period_B	Germany
SRR17938973	Global	Cropland	2021	Period_B	Cropland	Global@Cropland@Period_B	Global@Period_B	Russia
SRR17938970	Global	Cropland	2021	Period_B	Cropland	Global@Cropland@Period_B	Global@Period_B	Russia
SRR17938972	Global	Cropland	2021	Period_B	Cropland	Global@Cropland@Period_B	Global@Period_B	Russia
SRR22944126	Global	Cropland	2019	Period_B	Cropland	Global@Cropland@Period_B	Global@Period_B	Cambodia
SRR17938969	Global	Cropland	2021	Period_B	Cropland	Global@Cropland@Period_B	Global@Period_B	Russia
SRR7965806	Global	Cropland	2017	Period_B	Cropland	Global@Cropland@Period_B	Global@Period_B	USA
SRR6186713	Global	Cropland	2016	Period_B	Cropland	Global@Cropland@Period_B	Global@Period_B	USA
SRR6187397	Global	Cropland	2016	Period_B	Cropland	Global@Cropland@Period_B	Global@Period_B	USA
SRR18106139	Global	Cropland	2021	Period_B	Cropland	Global@Cropland@Period_B	Global@Period_B	Peru
SRR7965730	Global	Cropland	2017	Period_B	Cropland	Global@Cropland@Period_B	Global@Period_B	USA
SRR7965807	Global	Cropland	2017	Period_B	Cropland	Global@Cropland@Period_B	Global@Period_B	USA
SRR24772039	Global	Cropland	2022	Period_B	Cropland	Global@Cropland@Period_B	Global@Period_B	USA
SRR24772044	Global	Cropland	2022	Period_B	Cropland	Global@Cropland@Period_B	Global@Period_B	USA
SRR15910688	Global	Cropland	2017	Period_B	Cropland	Global@Cropland@Period_B	Global@Period_B	USA
SRR10857622	Global	Cropland	2018	Period_B	Cropland	Global@Cropland@Period_B	Global@Period_B	Namibia
SRR17222370	Global	Cropland	2017	Period_B	Cropland	Global@Cropland@Period_B	Global@Period_B	UK
SRR9032198	Global	Cropland	2018	Period_B	Cropland	Global@Cropland@Period_B	Global@Period_B	USA
SRR6188471	Global	Cropland	2016	Period_B	Cropland	Global@Cropland@Period_B	Global@Period_B	USA
SRR7967787	Global	Cropland	2016	Period_B	Cropland	Global@Cropland@Period_B	Global@Period_B	USA
SRR8435548	Global	Cropland	2017	Period_B	Cropland	Global@Cropland@Period_B	Global@Period_B	USA
SRR10857621	Global	Cropland	2018	Period_B	Cropland	Global@Cropland@Period_B	Global@Period_B	Namibia
SRR9032615	Global	Cropland	2018	Period_B	Cropland	Global@Cropland@Period_B	Global@Period_B	USA
SRR8487038	Global	Cropland	2018	Period_B	Cropland	Global@Cropland@Period_B	Global@Period_B	USA
SRR17222377	Global	Cropland	2017	Period_B	Cropland	Global@Cropland@Period_B	Global@Period_B	UK
SRR17222378	Global	Cropland	2017	Period_B	Cropland	Global@Cropland@Period_B	Global@Period_B	UK
SRR17938967	Global	Cropland	2021	Period_B	Cropland	Global@Cropland@Period_B	Global@Period_B	Russia
SRR7967785	Global	Cropland	2016	Period_B	Cropland	Global@Cropland@Period_B	Global@Period_B	USA
ERR4878506	Global	Cropland	2019	Period_B	Cropland	Global@Cropland@Period_B	Global@Period_B	Germany
SRR8487026	Global	Cropland	2018	Period_B	Cropland	Global@Cropland@Period_B	Global@Period_B	USA
SRR17841873	Global	Cropland	2017	Period_B	Cropland	Global@Cropland@Period_B	Global@Period_B	Israel
SRR9032074	Global	Cropland	2018	Period_B	Cropland	Global@Cropland@Period_B	Global@Period_B	USA
SRR17938980	Global	Cropland	2021	Period_B	Cropland	Global@Cropland@Period_B	Global@Period_B	Russia
SRR3601979	Global	Cropland	2016	Period_B	Cropland	Global@Cropland@Period_B	Global@Period_B	Australia
SRR18900140	Global	Cropland	2020	Period_B	Cropland	Global@Cropland@Period_B	Global@Period_B	USA
SRR18354917	Global	Cropland	2020	Period_B	Cropland	Global@Cropland@Period_B	Global@Period_B	India
SRR7967861	Global	Cropland	2016	Period_B	Cropland	Global@Cropland@Period_B	Global@Period_B	USA
SRR17222373	Global	Cropland	2017	Period_B	Cropland	Global@Cropland@Period_B	Global@Period_B	UK
SRR3601981	Global	Cropland	2016	Period_B	Cropland	Global@Cropland@Period_B	Global@Period_B	Australia
SRR14660885	Global	Cropland	2019	Period_B	Cropland	Global@Cropland@Period_B	Global@Period_B	UK
SRR17841880	Global	Cropland	2017	Period_B	Cropland	Global@Cropland@Period_B	Global@Period_B	Israel
SRR18649381	Global	Cropland	2017	Period_B	Cropland	Global@Cropland@Period_B	Global@Period_B	Sweden
SRR17629608	Global	Cropland	2020	Period_B	Cropland	Global@Cropland@Period_B	Global@Period_B	India
SRR20746686	Global	Cropland	2021	Period_B	Cropland	Global@Cropland@Period_B	Global@Period_B	Australia
SRR6187048	Global	Cropland	2016	Period_B	Cropland	Global@Cropland@Period_B	Global@Period_B	USA
SRR18644981	Global	Cropland	2017	Period_B	Cropland	Global@Cropland@Period_B	Global@Period_B	Singapore
SRR17222369	Global	Cropland	2017	Period_B	Cropland	Global@Cropland@Period_B	Global@Period_B	UK
SRR9032202	Global	Cropland	2018	Period_B	Cropland	Global@Cropland@Period_B	Global@Period_B	USA
SRR19769811	Global	Cropland	2019	Period_B	Cropland	Global@Cropland@Period_B	Global@Period_B	Brazil
SRR9032300	Global	Cropland	2018	Period_B	Cropland	Global@Cropland@Period_B	Global@Period_B	USA
SRR22944125	Global	Cropland	2019	Period_B	Cropland	Global@Cropland@Period_B	Global@Period_B	Cambodia
ERR4878510	Global	Cropland	2019	Period_B	Cropland	Global@Cropland@Period_B	Global@Period_B	Germany
SRR7967863	Global	Cropland	2017	Period_B	Cropland	Global@Cropland@Period_B	Global@Period_B	USA
SRR7965391	Global	Cropland	2017	Period_B	Cropland	Global@Cropland@Period_B	Global@Period_B	USA
SRR14986179	Global	Cropland	2017	Period_B	Cropland	Global@Cropland@Period_B	Global@Period_B	Germany
SRR17222371	Global	Cropland	2017	Period_B	Cropland	Global@Cropland@Period_B	Global@Period_B	UK
SRR7967954	Global	Cropland	2017	Period_B	Cropland	Global@Cropland@Period_B	Global@Period_B	USA
ERR4878505	Global	Cropland	2019	Period_B	Cropland	Global@Cropland@Period_B	Global@Period_B	Germany
SRR6187399	Global	Cropland	2016	Period_B	Cropland	Global@Cropland@Period_B	Global@Period_B	USA
SRR6188509	Global	Cropland	2016	Period_B	Cropland	Global@Cropland@Period_B	Global@Period_B	USA
SRR7967818	Global	Cropland	2017	Period_B	Cropland	Global@Cropland@Period_B	Global@Period_B	USA
SRR17938968	Global	Cropland	2021	Period_B	Cropland	Global@Cropland@Period_B	Global@Period_B	Russia
SRR7967948	Global	Cropland	2017	Period_B	Cropland	Global@Cropland@Period_B	Global@Period_B	USA
SRR9032259	Global	Cropland	2018	Period_B	Cropland	Global@Cropland@Period_B	Global@Period_B	USA
SRR7967865	Global	Cropland	2017	Period_B	Cropland	Global@Cropland@Period_B	Global@Period_B	USA
SRR7967953	Global	Cropland	2017	Period_B	Cropland	Global@Cropland@Period_B	Global@Period_B	USA
SRR17651690	Global	Cropland	2018	Period_B	Cropland	Global@Cropland@Period_B	Global@Period_B	Chile
SRR6187400	Global	Cropland	2016	Period_B	Cropland	Global@Cropland@Period_B	Global@Period_B	USA
SRR22944124	Global	Cropland	2019	Period_B	Cropland	Global@Cropland@Period_B	Global@Period_B	Cambodia
SRR6187401	Global	Cropland	2016	Period_B	Cropland	Global@Cropland@Period_B	Global@Period_B	USA
SRR7965808	Global	Cropland	2017	Period_B	Cropland	Global@Cropland@Period_B	Global@Period_B	USA
SRR6188474	Global	Cropland	2016	Period_B	Cropland	Global@Cropland@Period_B	Global@Period_B	USA
SRR9032267	Global	Cropland	2018	Period_B	Cropland	Global@Cropland@Period_B	Global@Period_B	USA
SRR17938977	Global	Cropland	2021	Period_B	Cropland	Global@Cropland@Period_B	Global@Period_B	Russia
SRR17222372	Global	Cropland	2017	Period_B	Cropland	Global@Cropland@Period_B	Global@Period_B	UK
SRR7967862	Global	Cropland	2017	Period_B	Cropland	Global@Cropland@Period_B	Global@Period_B	USA
SRR18644987	Global	Cropland	2017	Period_B	Cropland	Global@Cropland@Period_B	Global@Period_B	Singapore
SRR6187200	Global	Cropland	2016	Period_B	Cropland	Global@Cropland@Period_B	Global@Period_B	USA
SRR6186997	Global	Cropland	2016	Period_B	Cropland	Global@Cropland@Period_B	Global@Period_B	USA
SRR17938979	Global	Cropland	2021	Period_B	Cropland	Global@Cropland@Period_B	Global@Period_B	Russia
SRR16608035	Global	Cropland	2021	Period_B	Cropland	Global@Cropland@Period_B	Global@Period_B	Australia
SRR7967864	Global	Cropland	2016	Period_B	Cropland	Global@Cropland@Period_B	Global@Period_B	USA
SRR19611625	Global	Cropland	2019	Period_B	Cropland	Global@Cropland@Period_B	Global@Period_B	Philippines
SRR7975437	Global	Cropland	2016	Period_B	Cropland	Global@Cropland@Period_B	Global@Period_B	USA
SRR7091522	Global	Cropland	2017	Period_B	Cropland	Global@Cropland@Period_B	Global@Period_B	Brazil
SRR7004204	Global	Cropland	2017	Period_B	Cropland	Global@Cropland@Period_B	Global@Period_B	Colombia
SRR7967783	Global	Cropland	2016	Period_B	Cropland	Global@Cropland@Period_B	Global@Period_B	USA
SRR19611622	Global	Cropland	2019	Period_B	Cropland	Global@Cropland@Period_B	Global@Period_B	Philippines
SRR7967952	Global	Cropland	2017	Period_B	Cropland	Global@Cropland@Period_B	Global@Period_B	USA
SRR17222368	Global	Cropland	2017	Period_B	Cropland	Global@Cropland@Period_B	Global@Period_B	UK
SRR7091523	Global	Cropland	2017	Period_B	Cropland	Global@Cropland@Period_B	Global@Period_B	Brazil
SRR7004200	Global	Cropland	2017	Period_B	Cropland	Global@Cropland@Period_B	Global@Period_B	Colombia
SRR14689438	Global	Cropland	2019	Period_B	Cropland	Global@Cropland@Period_B	Global@Period_B	Russia
SRR7965774	Global	Cropland	2017	Period_B	Cropland	Global@Cropland@Period_B	Global@Period_B	USA
SRR14689437	Global	Cropland	2019	Period_B	Cropland	Global@Cropland@Period_B	Global@Period_B	Russia
SRR19611623	Global	Cropland	2019	Period_B	Cropland	Global@Cropland@Period_B	Global@Period_B	Philippines
SRR7098092	Global	Cropland	2017	Period_B	Cropland	Global@Cropland@Period_B	Global@Period_B	USA
SRR7091543	Global	Cropland	2017	Period_B	Cropland	Global@Cropland@Period_B	Global@Period_B	Brazil
SRR14689486	Global	Cropland	2020	Period_B	Cropland	Global@Cropland@Period_B	Global@Period_B	Ecuador
SRR15168755	Global	Cropland	2017	Period_B	Cropland	Global@Cropland@Period_B	Global@Period_B	USA
SRR17222374	Global	Cropland	2017	Period_B	Cropland	Global@Cropland@Period_B	Global@Period_B	UK
SRR18685364	Global	Cropland	2019	Period_B	Cropland	Global@Cropland@Period_B	Global@Period_B	Iceland
SRR14509065	Global	Cropland	2018	Period_B	Cropland	Global@Cropland@Period_B	Global@Period_B	USA
SRR7102806	Global	Cropland	2017	Period_B	Cropland	Global@Cropland@Period_B	Global@Period_B	USA
SRR9887595	Global	Cropland	2016	Period_B	Cropland	Global@Cropland@Period_B	Global@Period_B	Germany
SRR9733660	Global	Cropland	2018	Period_B	Cropland	Global@Cropland@Period_B	Global@Period_B	Slovenia
SRR10156724	Global	Cropland	2017	Period_B	Cropland	Global@Cropland@Period_B	Global@Period_B	Uganda
SRR18693124	Global	Cropland	2019	Period_B	Cropland	Global@Cropland@Period_B	Global@Period_B	France
SRR3591800	Global	Cropland	2016	Period_B	Cropland	Global@Cropland@Period_B	Global@Period_B	Australia
SRR9887599	Global	Cropland	2016	Period_B	Cropland	Global@Cropland@Period_B	Global@Period_B	Germany
SRR9733670	Global	Cropland	2018	Period_B	Cropland	Global@Cropland@Period_B	Global@Period_B	Slovenia
SRR10857623	Global	Cropland	2018	Period_B	Cropland	Global@Cropland@Period_B	Global@Period_B	Namibia
SRR17841876	Global	Cropland	2017	Period_B	Cropland	Global@Cropland@Period_B	Global@Period_B	Israel
SRR17651693	Global	Cropland	2018	Period_B	Cropland	Global@Cropland@Period_B	Global@Period_B	Chile
SRR16117886	Global	Cropland	2017	Period_B	Cropland	Global@Cropland@Period_B	Global@Period_B	Indonesia
SRR6187549	Global	Cropland	2016	Period_B	Cropland	Global@Cropland@Period_B	Global@Period_B	USA
SRR17841867	Global	Cropland	2017	Period_B	Cropland	Global@Cropland@Period_B	Global@Period_B	Israel
SRR9887605	Global	Cropland	2016	Period_B	Cropland	Global@Cropland@Period_B	Global@Period_B	Germany
SRR9887588	Global	Cropland	2016	Period_B	Cropland	Global@Cropland@Period_B	Global@Period_B	Germany
SRR14986178	Global	Cropland	2017	Period_B	Cropland	Global@Cropland@Period_B	Global@Period_B	Germany
SRR9887596	Global	Cropland	2016	Period_B	Cropland	Global@Cropland@Period_B	Global@Period_B	Germany
SRR19611624	Global	Cropland	2019	Period_B	Cropland	Global@Cropland@Period_B	Global@Period_B	Philippines
SRR18644989	Global	Cropland	2017	Period_B	Cropland	Global@Cropland@Period_B	Global@Period_B	Singapore
SRR14509071	Global	Cropland	2018	Period_B	Cropland	Global@Cropland@Period_B	Global@Period_B	USA
SRR7965387	Global	Cropland	2017	Period_B	Cropland	Global@Cropland@Period_B	Global@Period_B	USA
SRR8487039	Global	Cropland	2018	Period_B	Cropland	Global@Cropland@Period_B	Global@Period_B	USA
SRR9733665	Global	Cropland	2018	Period_B	Cropland	Global@Cropland@Period_B	Global@Period_B	Switzerland
SRR9733673	Global	Cropland	2018	Period_B	Cropland	Global@Cropland@Period_B	Global@Period_B	Slovenia
SRR19611621	Global	Cropland	2019	Period_B	Cropland	Global@Cropland@Period_B	Global@Period_B	Philippines
SRR14509069	Global	Cropland	2018	Period_B	Cropland	Global@Cropland@Period_B	Global@Period_B	USA
SRR8487031	Global	Cropland	2018	Period_B	Cropland	Global@Cropland@Period_B	Global@Period_B	USA
SRR8465469	Global	Cropland	2017	Period_B	Cropland	Global@Cropland@Period_B	Global@Period_B	Norway
SRR7967784	Global	Cropland	2016	Period_B	Cropland	Global@Cropland@Period_B	Global@Period_B	USA
SRR9887604	Global	Cropland	2016	Period_B	Cropland	Global@Cropland@Period_B	Global@Period_B	Germany
ERR4878503	Global	Cropland	2019	Period_B	Cropland	Global@Cropland@Period_B	Global@Period_B	Germany
SRR9887591	Global	Cropland	2016	Period_B	Cropland	Global@Cropland@Period_B	Global@Period_B	Germany
SRR14509072	Global	Cropland	2018	Period_B	Cropland	Global@Cropland@Period_B	Global@Period_B	USA
SRR18644982	Global	Cropland	2017	Period_B	Cropland	Global@Cropland@Period_B	Global@Period_B	Singapore
SRR3601986	Global	Cropland	2016	Period_B	Cropland	Global@Cropland@Period_B	Global@Period_B	Australia
SRR9733659	Global	Cropland	2018	Period_B	Cropland	Global@Cropland@Period_B	Global@Period_B	Slovenia
SRR9733664	Global	Cropland	2018	Period_B	Cropland	Global@Cropland@Period_B	Global@Period_B	Switzerland
SRR8487033	Global	Cropland	2018	Period_B	Cropland	Global@Cropland@Period_B	Global@Period_B	USA
SRR6956476	Global	Cropland	2016	Period_B	Cropland	Global@Cropland@Period_B	Global@Period_B	USA
SRR7965772	Global	Cropland	2017	Period_B	Cropland	Global@Cropland@Period_B	Global@Period_B	USA
SRR7967860	Global	Cropland	2017	Period_B	Cropland	Global@Cropland@Period_B	Global@Period_B	USA
SRR6188602	Global	Cropland	2016	Period_B	Cropland	Global@Cropland@Period_B	Global@Period_B	USA
SRR10857620	Global	Cropland	2018	Period_B	Cropland	Global@Cropland@Period_B	Global@Period_B	Namibia
SRR8487040	Global	Cropland	2018	Period_B	Cropland	Global@Cropland@Period_B	Global@Period_B	USA
SRR5381886	Global	Cropland	2016	Period_B	Cropland	Global@Cropland@Period_B	Global@Period_B	France
SRR18644957	Global	Cropland	2017	Period_B	Cropland	Global@Cropland@Period_B	Global@Period_B	New Zealand
SRR14689466	Global	Cropland	2019	Period_B	Cropland	Global@Cropland@Period_B	Global@Period_B	New Zealand
SRR7965775	Global	Cropland	2017	Period_B	Cropland	Global@Cropland@Period_B	Global@Period_B	USA
SRR20011449	Global	Cropland	2020	Period_B	Cropland	Global@Cropland@Period_B	Global@Period_B	USA
SRR14509067	Global	Cropland	2018	Period_B	Cropland	Global@Cropland@Period_B	Global@Period_B	USA
SRR8487013	Global	Cropland	2018	Period_B	Cropland	Global@Cropland@Period_B	Global@Period_B	USA
SRR9733669	Global	Cropland	2018	Period_B	Cropland	Global@Cropland@Period_B	Global@Period_B	Switzerland
SRR3601989	Global	Cropland	2016	Period_B	Cropland	Global@Cropland@Period_B	Global@Period_B	Australia
SRR3601985	Global	Cropland	2016	Period_B	Cropland	Global@Cropland@Period_B	Global@Period_B	Australia
SRR9733662	Global	Cropland	2016	Period_B	Cropland	Global@Cropland@Period_B	Global@Period_B	Poland
SRR14509066	Global	Cropland	2018	Period_B	Cropland	Global@Cropland@Period_B	Global@Period_B	USA
SRR3601982	Global	Cropland	2016	Period_B	Cropland	Global@Cropland@Period_B	Global@Period_B	Australia
SRR9733658	Global	Cropland	2016	Period_B	Cropland	Global@Cropland@Period_B	Global@Period_B	Poland
SRR9733661	Global	Cropland	2018	Period_B	Cropland	Global@Cropland@Period_B	Global@Period_B	Slovenia
SRR10156746	Global	Cropland	2017	Period_B	Cropland	Global@Cropland@Period_B	Global@Period_B	Uganda
SRR18679922	Global	Cropland	2019	Period_B	Cropland	Global@Cropland@Period_B	Global@Period_B	Sweden
SRR17841883	Global	Cropland	2017	Period_B	Cropland	Global@Cropland@Period_B	Global@Period_B	Israel
SRR9887592	Global	Cropland	2016	Period_B	Cropland	Global@Cropland@Period_B	Global@Period_B	Germany
SRR18686495	Global	Cropland	2019	Period_B	Cropland	Global@Cropland@Period_B	Global@Period_B	Sweden
SRR7967786	Global	Cropland	2016	Period_B	Cropland	Global@Cropland@Period_B	Global@Period_B	USA
SRR14689471	Global	Cropland	2019	Period_B	Cropland	Global@Cropland@Period_B	Global@Period_B	New Zealand
SRR8487029	Global	Cropland	2018	Period_B	Cropland	Global@Cropland@Period_B	Global@Period_B	USA
SRR19116074	Global	Cropland	2017	Period_B	Cropland	Global@Cropland@Period_B	Global@Period_B	Russia
SRR14509070	Global	Cropland	2018	Period_B	Cropland	Global@Cropland@Period_B	Global@Period_B	USA
SRR9887597	Global	Cropland	2016	Period_B	Cropland	Global@Cropland@Period_B	Global@Period_B	Germany
SRR14509068	Global	Cropland	2018	Period_B	Cropland	Global@Cropland@Period_B	Global@Period_B	USA
SRR20746697	Global	Cropland	2021	Period_B	Cropland	Global@Cropland@Period_B	Global@Period_B	Australia
SRR9733672	Global	Cropland	2018	Period_B	Cropland	Global@Cropland@Period_B	Global@Period_B	Slovenia
SRR14623159	Global	Cropland	2017	Period_B	Cropland	Global@Cropland@Period_B	Global@Period_B	Namibia
SRR9887594	Global	Cropland	2016	Period_B	Cropland	Global@Cropland@Period_B	Global@Period_B	Germany
SRR17938976	Global	Cropland	2021	Period_B	Cropland	Global@Cropland@Period_B	Global@Period_B	Russia
SRR14986176	Global	Cropland	2017	Period_B	Cropland	Global@Cropland@Period_B	Global@Period_B	Germany
SRR9733674	Global	Cropland	2018	Period_B	Cropland	Global@Cropland@Period_B	Global@Period_B	Switzerland
SRR7102750	Global	Cropland	2017	Period_B	Cropland	Global@Cropland@Period_B	Global@Period_B	USA
SRR3601984	Global	Cropland	2016	Period_B	Cropland	Global@Cropland@Period_B	Global@Period_B	Australia
SRR6188470	Global	Cropland	2016	Period_B	Cropland	Global@Cropland@Period_B	Global@Period_B	USA
SRR7965773	Global	Cropland	2017	Period_B	Cropland	Global@Cropland@Period_B	Global@Period_B	USA
SRR17651694	Global	Cropland	2018	Period_B	Cropland	Global@Cropland@Period_B	Global@Period_B	Chile
SRR6187402	Global	Cropland	2016	Period_B	Cropland	Global@Cropland@Period_B	Global@Period_B	USA
SRR6188472	Global	Cropland	2016	Period_B	Cropland	Global@Cropland@Period_B	Global@Period_B	USA
SRR8270004	Global	Cropland	2017	Period_B	Cropland	Global@Cropland@Period_B	Global@Period_B	USA
SRR17841866	Global	Cropland	2017	Period_B	Cropland	Global@Cropland@Period_B	Global@Period_B	Israel
SRR9733668	Global	Cropland	2016	Period_B	Cropland	Global@Cropland@Period_B	Global@Period_B	Poland
SRR7106321	Global	Cropland	2017	Period_B	Cropland	Global@Cropland@Period_B	Global@Period_B	USA
SRR7004201	Global	Cropland	2017	Period_B	Cropland	Global@Cropland@Period_B	Global@Period_B	Colombia
SRR3592108	Global	Cropland	2016	Period_B	Cropland	Global@Cropland@Period_B	Global@Period_B	Australia
SRR8270006	Global	Cropland	2017	Period_B	Cropland	Global@Cropland@Period_B	Global@Period_B	USA
SRR9887589	Global	Cropland	2016	Period_B	Cropland	Global@Cropland@Period_B	Global@Period_B	Germany
SRR19116070	Global	Cropland	2017	Period_B	Cropland	Global@Cropland@Period_B	Global@Period_B	Russia
SRR6187398	Global	Cropland	2016	Period_B	Cropland	Global@Cropland@Period_B	Global@Period_B	USA
SRR6187431	Global	Cropland	2016	Period_B	Cropland	Global@Cropland@Period_B	Global@Period_B	USA
ERR4878511	Global	Cropland	2018	Period_B	Cropland	Global@Cropland@Period_B	Global@Period_B	Germany
SRR6956465	Global	Cropland	2016	Period_B	Cropland	Global@Cropland@Period_B	Global@Period_B	USA
SRR9887598	Global	Cropland	2016	Period_B	Cropland	Global@Cropland@Period_B	Global@Period_B	Germany
SRR6187551	Global	Cropland	2016	Period_B	Cropland	Global@Cropland@Period_B	Global@Period_B	USA
SRR8487025	Global	Cropland	2018	Period_B	Cropland	Global@Cropland@Period_B	Global@Period_B	USA
SRR6187201	Global	Cropland	2016	Period_B	Cropland	Global@Cropland@Period_B	Global@Period_B	USA
SRR18644953	Global	Cropland	2017	Period_B	Cropland	Global@Cropland@Period_B	Global@Period_B	Russia
SRR7141809	Global	Cropland	2016	Period_B	Cropland	Global@Cropland@Period_B	Global@Period_B	USA
SRR3601987	Global	Cropland	2016	Period_B	Cropland	Global@Cropland@Period_B	Global@Period_B	Australia
SRR9887593	Global	Cropland	2016	Period_B	Cropland	Global@Cropland@Period_B	Global@Period_B	Germany
SRR14986180	Global	Cropland	2017	Period_B	Cropland	Global@Cropland@Period_B	Global@Period_B	Germany
SRR8487027	Global	Cropland	2018	Period_B	Cropland	Global@Cropland@Period_B	Global@Period_B	USA
SRR6188768	Global	Cropland	2016	Period_B	Cropland	Global@Cropland@Period_B	Global@Period_B	USA
SRR9887600	Global	Cropland	2016	Period_B	Cropland	Global@Cropland@Period_B	Global@Period_B	Germany
SRR9887601	Global	Cropland	2016	Period_B	Cropland	Global@Cropland@Period_B	Global@Period_B	Germany
SRR8487037	Global	Cropland	2018	Period_B	Cropland	Global@Cropland@Period_B	Global@Period_B	USA
SRR9733671	Global	Cropland	2018	Period_B	Cropland	Global@Cropland@Period_B	Global@Period_B	Switzerland
SRR6187455	Global	Cropland	2016	Period_B	Cropland	Global@Cropland@Period_B	Global@Period_B	USA
SRR8487024	Global	Cropland	2018	Period_B	Cropland	Global@Cropland@Period_B	Global@Period_B	USA
SRR9887603	Global	Cropland	2016	Period_B	Cropland	Global@Cropland@Period_B	Global@Period_B	Germany
SRR17938978	Global	Cropland	2021	Period_B	Cropland	Global@Cropland@Period_B	Global@Period_B	Russia
SRR7105223	Global	Cropland	2017	Period_B	Cropland	Global@Cropland@Period_B	Global@Period_B	USA
SRR6188508	Global	Cropland	2016	Period_B	Cropland	Global@Cropland@Period_B	Global@Period_B	USA
SRR8487032	Global	Cropland	2018	Period_B	Cropland	Global@Cropland@Period_B	Global@Period_B	USA
SRR8100044	Global	Cropland	2017	Period_B	Cropland	Global@Cropland@Period_B	Global@Period_B	USA
SRR15947147	Global	Cropland	2021	Period_B	Cropland	Global@Cropland@Period_B	Global@Period_B	South Africa
SRR9887602	Global	Cropland	2016	Period_B	Cropland	Global@Cropland@Period_B	Global@Period_B	Germany
ERR4878504	Global	Cropland	2019	Period_B	Cropland	Global@Cropland@Period_B	Global@Period_B	Germany
SRR18649380	Global	Cropland	2019	Period_B	Cropland	Global@Cropland@Period_B	Global@Period_B	Sweden
SRR6956671	Global	Cropland	2016	Period_B	Cropland	Global@Cropland@Period_B	Global@Period_B	USA
SRR9733675	Global	Cropland	2016	Period_B	Cropland	Global@Cropland@Period_B	Global@Period_B	Poland
SRR7967922	Global	Cropland	2017	Period_B	Cropland	Global@Cropland@Period_B	Global@Period_B	USA
SRR18644985	Global	Cropland	2017	Period_B	Cropland	Global@Cropland@Period_B	Global@Period_B	Singapore
SRR6956731	Global	Cropland	2016	Period_B	Cropland	Global@Cropland@Period_B	Global@Period_B	USA
SRR3592090	Global	Cropland	2016	Period_B	Cropland	Global@Cropland@Period_B	Global@Period_B	Australia
SRR17841870	Global	Cropland	2017	Period_B	Cropland	Global@Cropland@Period_B	Global@Period_B	Israel
SRR10156708	Global	Cropland	2017	Period_B	Cropland	Global@Cropland@Period_B	Global@Period_B	Uganda
SRR6188473	Global	Cropland	2016	Period_B	Cropland	Global@Cropland@Period_B	Global@Period_B	USA
SRR17830800	Global	Cropland	2021	Period_B	Cropland	Global@Cropland@Period_B	Global@Period_B	USA
SRR18644984	Global	Cropland	2017	Period_B	Cropland	Global@Cropland@Period_B	Global@Period_B	Singapore
SRR8487012	Global	Cropland	2018	Period_B	Cropland	Global@Cropland@Period_B	Global@Period_B	USA
SRR14986177	Global	Cropland	2017	Period_B	Cropland	Global@Cropland@Period_B	Global@Period_B	Germany
SRR8487030	Global	Cropland	2018	Period_B	Cropland	Global@Cropland@Period_B	Global@Period_B	USA
SRR9733666	Global	Cropland	2016	Period_B	Cropland	Global@Cropland@Period_B	Global@Period_B	Poland
SRR9887590	Global	Cropland	2016	Period_B	Cropland	Global@Cropland@Period_B	Global@Period_B	Germany
SRR7975438	Global	Cropland	2016	Period_B	Cropland	Global@Cropland@Period_B	Global@Period_B	USA
SRR18693123	Global	Cropland	2019	Period_B	Cropland	Global@Cropland@Period_B	Global@Period_B	France
SRR7102809	Global	Cropland	2017	Period_B	Cropland	Global@Cropland@Period_B	Global@Period_B	USA
SRR8536155	Global	Cropland	2017	Period_B	Cropland	Global@Cropland@Period_B	Global@Period_B	USA
SRR20746698	Global	Cropland	2021	Period_B	Cropland	Global@Cropland@Period_B	Global@Period_B	Australia
SRR3592089	Global	Cropland	2016	Period_B	Cropland	Global@Cropland@Period_B	Global@Period_B	Australia
SRR19116067	Global	Cropland	2017	Period_B	Cropland	Global@Cropland@Period_B	Global@Period_B	Russia
SRR7004333	Global	Cropland	2017	Period_B	Cropland	Global@Cropland@Period_B	Global@Period_B	Colombia
SRR8487028	Global	Cropland	2018	Period_B	Cropland	Global@Cropland@Period_B	Global@Period_B	USA
SRR9733663	Global	Cropland	2018	Period_B	Cropland	Global@Cropland@Period_B	Global@Period_B	Switzerland
SRR20746680	Global	Cropland	2021	Period_B	Cropland	Global@Cropland@Period_B	Global@Period_B	Australia
SRR9888029	Global	Unutilized land	2013	Period_A	Other	Global@Other@Period_A	Global@Period_A	Austria
SRR2071948	Global	Forest	2014	Period_A	Other	Global@Other@Period_A	Global@Period_A	Vietnam
ERR1877904	Global	Forest	2014	Period_A	Other	Global@Other@Period_A	Global@Period_A	France
ERR1877728	Global	Forest	2014	Period_A	Other	Global@Other@Period_A	Global@Period_A	Malaysia
SRR5428114	Global	Forest	2013	Period_A	Other	Global@Other@Period_A	Global@Period_A	USA
ERR911300	Global	Forest	2013	Period_A	Other	Global@Other@Period_A	Global@Period_A	Australia
ERR911218	Global	Grassland	2012	Period_A	Other	Global@Other@Period_A	Global@Period_A	Australia
SRR5428010	Global	Forest	2013	Period_A	Other	Global@Other@Period_A	Global@Period_A	USA
ERR1877747	Global	Forest	2014	Period_A	Other	Global@Other@Period_A	Global@Period_A	Portugal
SRR6201733	Global	Urban	2012	Period_A	Other	Global@Other@Period_A	Global@Period_A	USA
ERR911364	Global	Forest	2013	Period_A	Other	Global@Other@Period_A	Global@Period_A	Australia
SRR9656188	Global	Grassland	2014	Period_A	Other	Global@Other@Period_A	Global@Period_A	New Zealand
ERR2603243	Global	Forest	2015	Period_A	Other	Global@Other@Period_A	Global@Period_A	Estonia
ERR2603086	Global	Forest	2015	Period_A	Other	Global@Other@Period_A	Global@Period_A	Estonia
ERR2603192	Global	Forest	2015	Period_A	Other	Global@Other@Period_A	Global@Period_A	Estonia
SRR7151501	Global	Unutilized land	2012	Period_A	Other	Global@Other@Period_A	Global@Period_A	Sweden
ERR2603154	Global	Forest	2015	Period_A	Other	Global@Other@Period_A	Global@Period_A	Estonia
ERR2603194	Global	Forest	2015	Period_A	Other	Global@Other@Period_A	Global@Period_A	Estonia
ERR1877681	Global	Forest	2014	Period_A	Other	Global@Other@Period_A	Global@Period_A	Papua New Guinea
SRR4027031	Global	Grassland	2009	Period_A	Other	Global@Other@Period_A	Global@Period_A	USA
ERR1877683	Global	Forest	2014	Period_A	Other	Global@Other@Period_A	Global@Period_A	Papua New Guinea
ERR2603314	Global	Forest	2015	Period_A	Other	Global@Other@Period_A	Global@Period_A	Estonia
ERR2603141	Global	Forest	2015	Period_A	Other	Global@Other@Period_A	Global@Period_A	Estonia
ERR2603202	Global	Forest	2015	Period_A	Other	Global@Other@Period_A	Global@Period_A	Estonia
ERR2603228	Global	Forest	2015	Period_A	Other	Global@Other@Period_A	Global@Period_A	Estonia
SRR12823117	Global	Urban	2012	Period_A	Other	Global@Other@Period_A	Global@Period_A	USA
SRR12823115	Global	Urban	2013	Period_A	Other	Global@Other@Period_A	Global@Period_A	USA
SRR7151707	Global	Unutilized land	2012	Period_A	Other	Global@Other@Period_A	Global@Period_A	Sweden
SRR5823595	Global	Forest	2010	Period_A	Other	Global@Other@Period_A	Global@Period_A	Italy
SRR7151709	Global	Unutilized land	2012	Period_A	Other	Global@Other@Period_A	Global@Period_A	Sweden
SRR12823112	Global	Urban	2013	Period_A	Other	Global@Other@Period_A	Global@Period_A	USA
ERR2603108	Global	Forest	2015	Period_A	Other	Global@Other@Period_A	Global@Period_A	Estonia
ERR2603191	Global	Forest	2015	Period_A	Other	Global@Other@Period_A	Global@Period_A	Estonia
SRR5823597	Global	Forest	2010	Period_A	Other	Global@Other@Period_A	Global@Period_A	Italy
ERR2603260	Global	Forest	2015	Period_A	Other	Global@Other@Period_A	Global@Period_A	Estonia
SRR7468328	Global	Forest	2009	Period_A	Other	Global@Other@Period_A	Global@Period_A	Honduras
SRR4027029	Global	Grassland	2009	Period_A	Other	Global@Other@Period_A	Global@Period_A	USA
SRR7151591	Global	Unutilized land	2011	Period_A	Other	Global@Other@Period_A	Global@Period_A	Sweden
SRR5823596	Global	Forest	2010	Period_A	Other	Global@Other@Period_A	Global@Period_A	Italy
SRR7151644	Global	Unutilized land	2010	Period_A	Other	Global@Other@Period_A	Global@Period_A	Sweden
SRR5919103	Global	Grassland	2013	Period_A	Other	Global@Other@Period_A	Global@Period_A	Australia
SRR12823103	Global	Urban	2014	Period_A	Other	Global@Other@Period_A	Global@Period_A	USA
SRR6201957	Global	Unutilized land	2011	Period_A	Other	Global@Other@Period_A	Global@Period_A	USA
SRR7151504	Global	Unutilized land	2012	Period_A	Other	Global@Other@Period_A	Global@Period_A	Sweden
SRR12823098	Global	Urban	2012	Period_A	Other	Global@Other@Period_A	Global@Period_A	USA
SRR3979411	Global	Forest	2011	Period_A	Other	Global@Other@Period_A	Global@Period_A	USA
SRR3982068	Global	Forest	2011	Period_A	Other	Global@Other@Period_A	Global@Period_A	USA
SRR4030096	Global	Forest	2011	Period_A	Other	Global@Other@Period_A	Global@Period_A	USA
SRR10360649	Global	Forest	2015	Period_A	Other	Global@Other@Period_A	Global@Period_A	USA
SRR5205807	Global	Grassland	2014	Period_A	Other	Global@Other@Period_A	Global@Period_A	USA
SRR10360644	Global	Forest	2013	Period_A	Other	Global@Other@Period_A	Global@Period_A	USA
SRR6195952	Global	Forest	2012	Period_A	Other	Global@Other@Period_A	Global@Period_A	USA
SRR7151628	Global	Unutilized land	2011	Period_A	Other	Global@Other@Period_A	Global@Period_A	Sweden
SRR7151632	Global	Unutilized land	2011	Period_A	Other	Global@Other@Period_A	Global@Period_A	Sweden
SRR5215216	Global	Grassland	2013	Period_A	Other	Global@Other@Period_A	Global@Period_A	USA
SRR7151607	Global	Unutilized land	2012	Period_A	Other	Global@Other@Period_A	Global@Period_A	Sweden
SRR10360640	Global	Forest	2013	Period_A	Other	Global@Other@Period_A	Global@Period_A	USA
SRR12823101	Global	Urban	2012	Period_A	Other	Global@Other@Period_A	Global@Period_A	USA
SRR7151652	Global	Unutilized land	2012	Period_A	Other	Global@Other@Period_A	Global@Period_A	Sweden
SRR6201992	Global	Forest	2012	Period_A	Other	Global@Other@Period_A	Global@Period_A	USA
SRR7151599	Global	Unutilized land	2011	Period_A	Other	Global@Other@Period_A	Global@Period_A	Sweden
SRR11676933	Global	Unutilized land	2009	Period_A	Other	Global@Other@Period_A	Global@Period_A	Chile
SRR5258708	Global	Grassland	2013	Period_A	Other	Global@Other@Period_A	Global@Period_A	USA
SRR3974375	Global	Forest	2009	Period_A	Other	Global@Other@Period_A	Global@Period_A	Honduras
SRR2901746	Global	Urban	2010	Period_A	Other	Global@Other@Period_A	Global@Period_A	Canada
SRR5918958	Global	Forest	2013	Period_A	Other	Global@Other@Period_A	Global@Period_A	Australia
SRR7151681	Global	Unutilized land	2012	Period_A	Other	Global@Other@Period_A	Global@Period_A	Sweden
SRR7151549	Global	Unutilized land	2012	Period_A	Other	Global@Other@Period_A	Global@Period_A	Sweden
SRR7151720	Global	Unutilized land	2010	Period_A	Other	Global@Other@Period_A	Global@Period_A	Sweden
SRR4030082	Global	Forest	2011	Period_A	Other	Global@Other@Period_A	Global@Period_A	USA
SRR3978361	Global	Forest	2011	Period_A	Other	Global@Other@Period_A	Global@Period_A	USA
SRR3977138	Global	Forest	2011	Period_A	Other	Global@Other@Period_A	Global@Period_A	Honduras
SRR10360643	Global	Forest	2013	Period_A	Other	Global@Other@Period_A	Global@Period_A	USA
SRR6201984	Global	Forest	2012	Period_A	Other	Global@Other@Period_A	Global@Period_A	USA
SRR12823111	Global	Urban	2013	Period_A	Other	Global@Other@Period_A	Global@Period_A	USA
SRR10360626	Global	Forest	2015	Period_A	Other	Global@Other@Period_A	Global@Period_A	USA
SRR7151703	Global	Unutilized land	2012	Period_A	Other	Global@Other@Period_A	Global@Period_A	Sweden
SRR5213080	Global	Grassland	2015	Period_A	Other	Global@Other@Period_A	Global@Period_A	USA
SRR7151502	Global	Unutilized land	2012	Period_A	Other	Global@Other@Period_A	Global@Period_A	Sweden
SRR5256886	Global	Grassland	2013	Period_A	Other	Global@Other@Period_A	Global@Period_A	USA
SRR3972293	Global	Forest	2009	Period_A	Other	Global@Other@Period_A	Global@Period_A	Honduras
SRR5919288	Global	Forest	2012	Period_A	Other	Global@Other@Period_A	Global@Period_A	Australia
SRR6201747	Global	Forest	2011	Period_A	Other	Global@Other@Period_A	Global@Period_A	USA
SRR8191071	Global	Forest	2014	Period_A	Other	Global@Other@Period_A	Global@Period_A	Panama
SRR7151603	Global	Unutilized land	2012	Period_A	Other	Global@Other@Period_A	Global@Period_A	Sweden
SRR5260221	Global	Grassland	2013	Period_A	Other	Global@Other@Period_A	Global@Period_A	USA
SRR5881275	Global	Grassland	2015	Period_A	Other	Global@Other@Period_A	Global@Period_A	USA
SRR5916285	Global	Grassland	2015	Period_A	Other	Global@Other@Period_A	Global@Period_A	Australia
SRR4030091	Global	Forest	2011	Period_A	Other	Global@Other@Period_A	Global@Period_A	USA
SRR5919159	Global	Grassland	2011	Period_A	Other	Global@Other@Period_A	Global@Period_A	Australia
SRR4027028	Global	Grassland	2009	Period_A	Other	Global@Other@Period_A	Global@Period_A	USA
SRR3973802	Global	Forest	2009	Period_A	Other	Global@Other@Period_A	Global@Period_A	Honduras
SRR5916310	Global	Forest	2014	Period_A	Other	Global@Other@Period_A	Global@Period_A	Australia
SRR7151500	Global	Unutilized land	2012	Period_A	Other	Global@Other@Period_A	Global@Period_A	Sweden
SRR7151541	Global	Unutilized land	2012	Period_A	Other	Global@Other@Period_A	Global@Period_A	Sweden
SRR6201982	Global	Forest	2012	Period_A	Other	Global@Other@Period_A	Global@Period_A	USA
SRR5915997	Global	Grassland	2014	Period_A	Other	Global@Other@Period_A	Global@Period_A	Australia
SRR5916217	Global	Grassland	2014	Period_A	Other	Global@Other@Period_A	Global@Period_A	Australia
SRR5437763	Global	Grassland	2014	Period_A	Other	Global@Other@Period_A	Global@Period_A	USA
SRR3979409	Global	Forest	2011	Period_A	Other	Global@Other@Period_A	Global@Period_A	USA
SRR3977090	Global	Forest	2011	Period_A	Other	Global@Other@Period_A	Global@Period_A	USA
SRR7151643	Global	Unutilized land	2010	Period_A	Other	Global@Other@Period_A	Global@Period_A	Sweden
SRR3977124	Global	Forest	2011	Period_A	Other	Global@Other@Period_A	Global@Period_A	USA
SRR7471158	Global	Forest	2009	Period_A	Other	Global@Other@Period_A	Global@Period_A	Puerto Rico
SRR4030085	Global	Forest	2011	Period_A	Other	Global@Other@Period_A	Global@Period_A	USA
SRR7467816	Global	Forest	2009	Period_A	Other	Global@Other@Period_A	Global@Period_A	Honduras
SRR6202007	Global	Forest	2012	Period_A	Other	Global@Other@Period_A	Global@Period_A	USA
SRR922014	Global	Grassland	2010	Period_A	Other	Global@Other@Period_A	Global@Period_A	Germany
SRR6201989	Global	Forest	2012	Period_A	Other	Global@Other@Period_A	Global@Period_A	USA
SRR7151702	Global	Unutilized land	2012	Period_A	Other	Global@Other@Period_A	Global@Period_A	Sweden
SRR6201985	Global	Forest	2012	Period_A	Other	Global@Other@Period_A	Global@Period_A	USA
SRR5919101	Global	Grassland	2013	Period_A	Other	Global@Other@Period_A	Global@Period_A	Australia
SRR6201807	Global	Unutilized land	2011	Period_A	Other	Global@Other@Period_A	Global@Period_A	USA
SRR3981190	Global	Forest	2011	Period_A	Other	Global@Other@Period_A	Global@Period_A	USA
SRR3977439	Global	Forest	2011	Period_A	Other	Global@Other@Period_A	Global@Period_A	USA
SRR5246127	Global	Forest	2012	Period_A	Other	Global@Other@Period_A	Global@Period_A	USA
SRR5246500	Global	Forest	2012	Period_A	Other	Global@Other@Period_A	Global@Period_A	USA
SRR6202451	Global	Forest	2011	Period_A	Other	Global@Other@Period_A	Global@Period_A	Canada
SRR10360639	Global	Forest	2013	Period_A	Other	Global@Other@Period_A	Global@Period_A	USA
SRR12823119	Global	Urban	2012	Period_A	Other	Global@Other@Period_A	Global@Period_A	USA
SRR12823109	Global	Urban	2013	Period_A	Other	Global@Other@Period_A	Global@Period_A	USA
SRR5207236	Global	Grassland	2014	Period_A	Other	Global@Other@Period_A	Global@Period_A	USA
SRR3979410	Global	Forest	2011	Period_A	Other	Global@Other@Period_A	Global@Period_A	USA
SRR4030087	Global	Forest	2011	Period_A	Other	Global@Other@Period_A	Global@Period_A	USA
SRR10360642	Global	Forest	2013	Period_A	Other	Global@Other@Period_A	Global@Period_A	USA
SRR5260370	Global	Grassland	2013	Period_A	Other	Global@Other@Period_A	Global@Period_A	USA
SRR5258705	Global	Grassland	2013	Period_A	Other	Global@Other@Period_A	Global@Period_A	USA
SRR5206468	Global	Grassland	2014	Period_A	Other	Global@Other@Period_A	Global@Period_A	USA
SRR5438128	Global	Grassland	2014	Period_A	Other	Global@Other@Period_A	Global@Period_A	USA
SRR5207248	Global	Grassland	2014	Period_A	Other	Global@Other@Period_A	Global@Period_A	USA
SRR1379730	Global	Unutilized land	2008	Period_A	Other	Global@Other@Period_A	Global@Period_A	Mexico
SRR7471683	Global	Forest	2011	Period_A	Other	Global@Other@Period_A	Global@Period_A	Honduras
SRR4030066	Global	Forest	2008	Period_A	Other	Global@Other@Period_A	Global@Period_A	USA
SRR6201990	Global	Forest	2012	Period_A	Other	Global@Other@Period_A	Global@Period_A	USA
SRR5258707	Global	Grassland	2013	Period_A	Other	Global@Other@Period_A	Global@Period_A	USA
SRR7151544	Global	Unutilized land	2010	Period_A	Other	Global@Other@Period_A	Global@Period_A	Sweden
SRR4051812	Global	Grassland	2008	Period_A	Other	Global@Other@Period_A	Global@Period_A	USA
SRR6202000	Global	Forest	2012	Period_A	Other	Global@Other@Period_A	Global@Period_A	USA
SRR6202158	Global	Forest	2011	Period_A	Other	Global@Other@Period_A	Global@Period_A	Canada
SRR6152564	Global	Forest	2010	Period_A	Other	Global@Other@Period_A	Global@Period_A	Germany
SRR5881195	Global	Grassland	2015	Period_A	Other	Global@Other@Period_A	Global@Period_A	USA
SRR5881394	Global	Grassland	2015	Period_A	Other	Global@Other@Period_A	Global@Period_A	USA
SRR6202022	Global	Urban	2011	Period_A	Other	Global@Other@Period_A	Global@Period_A	Canada
SRR6202161	Global	Forest	2011	Period_A	Other	Global@Other@Period_A	Global@Period_A	Canada
SRR6202044	Global	Urban	2011	Period_A	Other	Global@Other@Period_A	Global@Period_A	Canada
SRR6202142	Global	Forest	2011	Period_A	Other	Global@Other@Period_A	Global@Period_A	Canada
SRR6202050	Global	Forest	2011	Period_A	Other	Global@Other@Period_A	Global@Period_A	Canada
SRR5919014	Global	Forest	2014	Period_A	Other	Global@Other@Period_A	Global@Period_A	Australia
SRR6202795	Global	Forest	2011	Period_A	Other	Global@Other@Period_A	Global@Period_A	Canada
SRR3979454	Global	Forest	2011	Period_A	Other	Global@Other@Period_A	Global@Period_A	USA
SRR4030084	Global	Forest	2011	Period_A	Other	Global@Other@Period_A	Global@Period_A	USA
SRR7151600	Global	Unutilized land	2011	Period_A	Other	Global@Other@Period_A	Global@Period_A	Sweden
SRR6201998	Global	Forest	2012	Period_A	Other	Global@Other@Period_A	Global@Period_A	USA
SRR11723791	Global	Forest	2010	Period_A	Other	Global@Other@Period_A	Global@Period_A	Belgium
SRR11678144	Global	Unutilized land	2009	Period_A	Other	Global@Other@Period_A	Global@Period_A	Chile
SRR3974376	Global	Forest	2009	Period_A	Other	Global@Other@Period_A	Global@Period_A	Honduras
SRR3989449	Global	Grassland	2013	Period_A	Other	Global@Other@Period_A	Global@Period_A	USA
SRR5213076	Global	Grassland	2015	Period_A	Other	Global@Other@Period_A	Global@Period_A	USA
SRR6201995	Global	Forest	2012	Period_A	Other	Global@Other@Period_A	Global@Period_A	USA
SRR5262249	Global	Forest	2014	Period_A	Other	Global@Other@Period_A	Global@Period_A	Panama
SRR3977137	Global	Forest	2011	Period_A	Other	Global@Other@Period_A	Global@Period_A	Honduras
SRR5262254	Global	Forest	2014	Period_A	Other	Global@Other@Period_A	Global@Period_A	Panama
SRR3984885	Global	Forest	2011	Period_A	Other	Global@Other@Period_A	Global@Period_A	Canada
SRR6202021	Global	Urban	2011	Period_A	Other	Global@Other@Period_A	Global@Period_A	Canada
SRR6193119	Global	Forest	2010	Period_A	Other	Global@Other@Period_A	Global@Period_A	Germany
SRR10360641	Global	Forest	2013	Period_A	Other	Global@Other@Period_A	Global@Period_A	USA
SRR5215203	Global	Grassland	2013	Period_A	Other	Global@Other@Period_A	Global@Period_A	USA
SRR5438876	Global	Grassland	2014	Period_A	Other	Global@Other@Period_A	Global@Period_A	USA
SRR5919108	Global	Grassland	2012	Period_A	Other	Global@Other@Period_A	Global@Period_A	Australia
SRR10360650	Global	Forest	2015	Period_A	Other	Global@Other@Period_A	Global@Period_A	USA
SRR7151596	Global	Unutilized land	2011	Period_A	Other	Global@Other@Period_A	Global@Period_A	Sweden
SRR3984957	Global	Forest	2011	Period_A	Other	Global@Other@Period_A	Global@Period_A	Canada
SRR5213594	Global	Grassland	2015	Period_A	Other	Global@Other@Period_A	Global@Period_A	USA
SRR5582390	Global	Forest	2014	Period_A	Other	Global@Other@Period_A	Global@Period_A	USA
SRR10360652	Global	Forest	2015	Period_A	Other	Global@Other@Period_A	Global@Period_A	USA
SRR5582436	Global	Forest	2014	Period_A	Other	Global@Other@Period_A	Global@Period_A	USA
SRR10360655	Global	Forest	2015	Period_A	Other	Global@Other@Period_A	Global@Period_A	USA
SRR5213593	Global	Grassland	2015	Period_A	Other	Global@Other@Period_A	Global@Period_A	USA
SRR10360654	Global	Forest	2015	Period_A	Other	Global@Other@Period_A	Global@Period_A	USA
SRR3982751	Global	Forest	2011	Period_A	Other	Global@Other@Period_A	Global@Period_A	USA
SRR10360653	Global	Forest	2015	Period_A	Other	Global@Other@Period_A	Global@Period_A	USA
SRR5919201	Global	Grassland	2012	Period_A	Other	Global@Other@Period_A	Global@Period_A	Australia
SRR4030068	Global	Forest	2008	Period_A	Other	Global@Other@Period_A	Global@Period_A	USA
SRR5215207	Global	Grassland	2013	Period_A	Other	Global@Other@Period_A	Global@Period_A	USA
SRR5215217	Global	Grassland	2013	Period_A	Other	Global@Other@Period_A	Global@Period_A	USA
SRR3954471	Global	Grassland	2008	Period_A	Other	Global@Other@Period_A	Global@Period_A	USA
SRR3954472	Global	Grassland	2008	Period_A	Other	Global@Other@Period_A	Global@Period_A	USA
SRR10360651	Global	Forest	2015	Period_A	Other	Global@Other@Period_A	Global@Period_A	USA
SRR3954470	Global	Grassland	2008	Period_A	Other	Global@Other@Period_A	Global@Period_A	USA
SRR5213597	Global	Grassland	2015	Period_A	Other	Global@Other@Period_A	Global@Period_A	USA
ERR911246	Global	Forest	2012	Period_A	Other	Global@Other@Period_A	Global@Period_A	Australia
SRR5916420	Global	Forest	2014	Period_A	Other	Global@Other@Period_A	Global@Period_A	Australia
SRR3975574	Global	Forest	2009	Period_A	Other	Global@Other@Period_A	Global@Period_A	Honduras
ERR1877829	Global	Forest	2014	Period_A	Other	Global@Other@Period_A	Global@Period_A	Estonia
SRR3977136	Global	Forest	2011	Period_A	Other	Global@Other@Period_A	Global@Period_A	USA
ERR1877885	Global	Forest	2014	Period_A	Other	Global@Other@Period_A	Global@Period_A	Vietnam
ERR1877779	Global	Forest	2014	Period_A	Other	Global@Other@Period_A	Global@Period_A	Papua New Guinea
SRR10360604	Global	Forest	2015	Period_A	Other	Global@Other@Period_A	Global@Period_A	USA
SRR10360657	Global	Forest	2015	Period_A	Other	Global@Other@Period_A	Global@Period_A	USA
ERR911375	Global	Forest	2013	Period_A	Other	Global@Other@Period_A	Global@Period_A	Australia
SRR9656184	Global	Forest	2014	Period_A	Other	Global@Other@Period_A	Global@Period_A	New Zealand
ERR911363	Global	Forest	2013	Period_A	Other	Global@Other@Period_A	Global@Period_A	Australia
ERR1877834	Global	Forest	2014	Period_A	Other	Global@Other@Period_A	Global@Period_A	Papua New Guinea
ERR1877650	Global	Forest	2014	Period_A	Other	Global@Other@Period_A	Global@Period_A	Mexico
ERR1877896	Global	Forest	2014	Period_A	Other	Global@Other@Period_A	Global@Period_A	Papua New Guinea
ERR911289	Global	Forest	2013	Period_A	Other	Global@Other@Period_A	Global@Period_A	Australia
SRR6201865	Global	Forest	2011	Period_A	Other	Global@Other@Period_A	Global@Period_A	USA
ERR911280	Global	Forest	2013	Period_A	Other	Global@Other@Period_A	Global@Period_A	Australia
SRR7822551	Global	Forest	2013	Period_A	Other	Global@Other@Period_A	Global@Period_A	Italy
ERR1877669	Global	Forest	2014	Period_A	Other	Global@Other@Period_A	Global@Period_A	Papua New Guinea
ERR911377	Global	Forest	2013	Period_A	Other	Global@Other@Period_A	Global@Period_A	Australia
ERR1877670	Global	Forest	2014	Period_A	Other	Global@Other@Period_A	Global@Period_A	Papua New Guinea
ERR1877696	Global	Forest	2014	Period_A	Other	Global@Other@Period_A	Global@Period_A	Russia
SRR7471703	Global	Forest	2011	Period_A	Other	Global@Other@Period_A	Global@Period_A	Honduras
ERR1877675	Global	Forest	2014	Period_A	Other	Global@Other@Period_A	Global@Period_A	India
ERR1877859	Global	Forest	2014	Period_A	Other	Global@Other@Period_A	Global@Period_A	France
SRR5499426	Global	Forest	2014	Period_A	Other	Global@Other@Period_A	Global@Period_A	Panama
SRR10360602	Global	Forest	2015	Period_A	Other	Global@Other@Period_A	Global@Period_A	USA
SRR7471730	Global	Forest	2011	Period_A	Other	Global@Other@Period_A	Global@Period_A	Honduras
ERR2603054	Global	Forest	2015	Period_A	Other	Global@Other@Period_A	Global@Period_A	Estonia
ERR1877856	Global	Forest	2014	Period_A	Other	Global@Other@Period_A	Global@Period_A	Norway
ERR1877734	Global	Forest	2014	Period_A	Other	Global@Other@Period_A	Global@Period_A	India
ERR911371	Global	Forest	2013	Period_A	Other	Global@Other@Period_A	Global@Period_A	Australia
SRR5035371	Global	Forest	2014	Period_A	Other	Global@Other@Period_A	Global@Period_A	Germany
ERR911373	Global	Forest	2013	Period_A	Other	Global@Other@Period_A	Global@Period_A	Australia
ERR2603069	Global	Forest	2015	Period_A	Other	Global@Other@Period_A	Global@Period_A	Estonia
SRR9656170	Global	Forest	2014	Period_A	Other	Global@Other@Period_A	Global@Period_A	USA
SRR6201987	Global	Forest	2012	Period_A	Other	Global@Other@Period_A	Global@Period_A	USA
SRR3974390	Global	Forest	2009	Period_A	Other	Global@Other@Period_A	Global@Period_A	Honduras
SRR6202140	Global	Forest	2011	Period_A	Other	Global@Other@Period_A	Global@Period_A	Canada
SRR6202789	Global	Forest	2011	Period_A	Other	Global@Other@Period_A	Global@Period_A	Canada
ERR1877863	Global	Forest	2014	Period_A	Other	Global@Other@Period_A	Global@Period_A	Zimbabwe
ERR911277	Global	Forest	2013	Period_A	Other	Global@Other@Period_A	Global@Period_A	Australia
SRR6201999	Global	Forest	2012	Period_A	Other	Global@Other@Period_A	Global@Period_A	USA
SRR11723790	Global	Forest	2010	Period_A	Other	Global@Other@Period_A	Global@Period_A	Belgium
SRR10360615	Global	Forest	2015	Period_A	Other	Global@Other@Period_A	Global@Period_A	USA
ERR1877810	Global	Forest	2014	Period_A	Other	Global@Other@Period_A	Global@Period_A	Guyana
ERR1877876	Global	Forest	2014	Period_A	Other	Global@Other@Period_A	Global@Period_A	Italy
ERR1877707	Global	Forest	2014	Period_A	Other	Global@Other@Period_A	Global@Period_A	Colombia
ERR1877660	Global	Forest	2014	Period_A	Other	Global@Other@Period_A	Global@Period_A	Brazil
ERR1877743	Global	Forest	2014	Period_A	Other	Global@Other@Period_A	Global@Period_A	USA
SRR5626773	Global	Forest	2015	Period_A	Other	Global@Other@Period_A	Global@Period_A	Switzerland
ERR911380	Global	Forest	2013	Period_A	Other	Global@Other@Period_A	Global@Period_A	Australia
ERR1877653	Global	Forest	2014	Period_A	Other	Global@Other@Period_A	Global@Period_A	Russia
ERR1877759	Global	Forest	2014	Period_A	Other	Global@Other@Period_A	Global@Period_A	Panama
SRR7471708	Global	Forest	2011	Period_A	Other	Global@Other@Period_A	Global@Period_A	Honduras
SRR10360660	Global	Forest	2015	Period_A	Other	Global@Other@Period_A	Global@Period_A	USA
ERR1877671	Global	Forest	2014	Period_A	Other	Global@Other@Period_A	Global@Period_A	Papua New Guinea
ERR1877724	Global	Forest	2014	Period_A	Other	Global@Other@Period_A	Global@Period_A	Russia
ERR1877911	Global	Forest	2014	Period_A	Other	Global@Other@Period_A	Global@Period_A	Chile
ERR1877710	Global	Forest	2014	Period_A	Other	Global@Other@Period_A	Global@Period_A	Norway
ERR1877723	Global	Forest	2014	Period_A	Other	Global@Other@Period_A	Global@Period_A	Madagascar
ERR911322	Global	Forest	2013	Period_A	Other	Global@Other@Period_A	Global@Period_A	Australia
SRR6195256	Global	Forest	2011	Period_A	Other	Global@Other@Period_A	Global@Period_A	USA
SRR7822549	Global	Forest	2013	Period_A	Other	Global@Other@Period_A	Global@Period_A	Italy
ERR1877927	Global	Forest	2014	Period_A	Other	Global@Other@Period_A	Global@Period_A	Italy
ERR911337	Global	Forest	2013	Period_A	Other	Global@Other@Period_A	Global@Period_A	Australia
ERR1877702	Global	Forest	2014	Period_A	Other	Global@Other@Period_A	Global@Period_A	Malaysia
SRR5919168	Global	Forest	2012	Period_A	Other	Global@Other@Period_A	Global@Period_A	Australia
SRR5916425	Global	Forest	2014	Period_A	Other	Global@Other@Period_A	Global@Period_A	Australia
ERR911292	Global	Forest	2013	Period_A	Other	Global@Other@Period_A	Global@Period_A	Australia
SRR3977125	Global	Forest	2011	Period_A	Other	Global@Other@Period_A	Global@Period_A	USA
ERR1877918	Global	Forest	2014	Period_A	Other	Global@Other@Period_A	Global@Period_A	Papua New Guinea
ERR1877706	Global	Forest	2014	Period_A	Other	Global@Other@Period_A	Global@Period_A	Argentina
ERR1877864	Global	Forest	2014	Period_A	Other	Global@Other@Period_A	Global@Period_A	Argentina
ERR911320	Global	Forest	2013	Period_A	Other	Global@Other@Period_A	Global@Period_A	Australia
ERR2603081	Global	Forest	2015	Period_A	Other	Global@Other@Period_A	Global@Period_A	Estonia
ERR911335	Global	Forest	2013	Period_A	Other	Global@Other@Period_A	Global@Period_A	Australia
ERR1877821	Global	Forest	2014	Period_A	Other	Global@Other@Period_A	Global@Period_A	Papua New Guinea
SRR7822542	Global	Forest	2013	Period_A	Other	Global@Other@Period_A	Global@Period_A	Italy
SRR10360603	Global	Forest	2015	Period_A	Other	Global@Other@Period_A	Global@Period_A	USA
ERR911303	Global	Forest	2013	Period_A	Other	Global@Other@Period_A	Global@Period_A	Australia
ERR1877673	Global	Forest	2014	Period_A	Other	Global@Other@Period_A	Global@Period_A	Argentina
ERR1877884	Global	Forest	2014	Period_A	Other	Global@Other@Period_A	Global@Period_A	Estonia
ERR911275	Global	Forest	2013	Period_A	Other	Global@Other@Period_A	Global@Period_A	Australia
ERR1877854	Global	Forest	2014	Period_A	Other	Global@Other@Period_A	Global@Period_A	Estonia
SRR9656176	Global	Forest	2013	Period_A	Other	Global@Other@Period_A	Global@Period_A	New Zealand
ERR1877729	Global	Forest	2014	Period_A	Other	Global@Other@Period_A	Global@Period_A	Malaysia
ERR911315	Global	Forest	2013	Period_A	Other	Global@Other@Period_A	Global@Period_A	Australia
ERR1877893	Global	Forest	2014	Period_A	Other	Global@Other@Period_A	Global@Period_A	New Zealand
SRR7471732	Global	Forest	2011	Period_A	Other	Global@Other@Period_A	Global@Period_A	Honduras
ERR1877697	Global	Forest	2014	Period_A	Other	Global@Other@Period_A	Global@Period_A	Estonia
ERR1877934	Global	Forest	2014	Period_A	Other	Global@Other@Period_A	Global@Period_A	Estonia
ERR911370	Global	Forest	2013	Period_A	Other	Global@Other@Period_A	Global@Period_A	Australia
ERR911274	Global	Forest	2013	Period_A	Other	Global@Other@Period_A	Global@Period_A	Australia
ERR911321	Global	Forest	2013	Period_A	Other	Global@Other@Period_A	Global@Period_A	Australia
ERR911276	Global	Forest	2013	Period_A	Other	Global@Other@Period_A	Global@Period_A	Australia
ERR1877766	Global	Forest	2014	Period_A	Other	Global@Other@Period_A	Global@Period_A	Argentina
ERR1877665	Global	Forest	2014	Period_A	Other	Global@Other@Period_A	Global@Period_A	Panama
ERR1877789	Global	Forest	2014	Period_A	Other	Global@Other@Period_A	Global@Period_A	Finland
ERR911288	Global	Forest	2013	Period_A	Other	Global@Other@Period_A	Global@Period_A	Australia
ERR1877913	Global	Forest	2014	Period_A	Other	Global@Other@Period_A	Global@Period_A	Estonia
SRR3979453	Global	Forest	2011	Period_A	Other	Global@Other@Period_A	Global@Period_A	USA
ERR1877936	Global	Forest	2014	Period_A	Other	Global@Other@Period_A	Global@Period_A	Colombia
SRR5626758	Global	Forest	2015	Period_A	Other	Global@Other@Period_A	Global@Period_A	Switzerland
SRR7471734	Global	Forest	2011	Period_A	Other	Global@Other@Period_A	Global@Period_A	Honduras
SRR3978320	Global	Forest	2011	Period_A	Other	Global@Other@Period_A	Global@Period_A	USA
ERR911365	Global	Forest	2013	Period_A	Other	Global@Other@Period_A	Global@Period_A	Australia
ERR911227	Global	Forest	2012	Period_A	Other	Global@Other@Period_A	Global@Period_A	Australia
SRR7822546	Global	Forest	2013	Period_A	Other	Global@Other@Period_A	Global@Period_A	Italy
ERR1877823	Global	Forest	2014	Period_A	Other	Global@Other@Period_A	Global@Period_A	Papua New Guinea
SRR3979490	Global	Forest	2011	Period_A	Other	Global@Other@Period_A	Global@Period_A	USA
ERR911242	Global	Forest	2012	Period_A	Other	Global@Other@Period_A	Global@Period_A	Australia
SRR6202790	Global	Forest	2011	Period_A	Other	Global@Other@Period_A	Global@Period_A	Canada
ERR1877763	Global	Forest	2014	Period_A	Other	Global@Other@Period_A	Global@Period_A	Argentina
SRR3984566	Global	Forest	2011	Period_A	Other	Global@Other@Period_A	Global@Period_A	USA
SRR6202045	Global	Forest	2011	Period_A	Other	Global@Other@Period_A	Global@Period_A	Canada
ERR1877908	Global	Forest	2014	Period_A	Other	Global@Other@Period_A	Global@Period_A	Iran
ERR1877909	Global	Forest	2014	Period_A	Other	Global@Other@Period_A	Global@Period_A	Argentina
ERR1877875	Global	Forest	2014	Period_A	Other	Global@Other@Period_A	Global@Period_A	USA
ERR1877835	Global	Forest	2014	Period_A	Other	Global@Other@Period_A	Global@Period_A	Papua New Guinea
SRR3974377	Global	Forest	2009	Period_A	Other	Global@Other@Period_A	Global@Period_A	Honduras
SRR7471414	Global	Forest	2011	Period_A	Other	Global@Other@Period_A	Global@Period_A	Honduras
ERR1877937	Global	Forest	2014	Period_A	Other	Global@Other@Period_A	Global@Period_A	Argentina
ERR1877664	Global	Forest	2014	Period_A	Other	Global@Other@Period_A	Global@Period_A	Panama
SRR9888028	Global	Forest	2013	Period_A	Other	Global@Other@Period_A	Global@Period_A	Austria
SRR6202046	Global	Forest	2011	Period_A	Other	Global@Other@Period_A	Global@Period_A	Canada
ERR911336	Global	Forest	2013	Period_A	Other	Global@Other@Period_A	Global@Period_A	Australia
ERR1877701	Global	Forest	2014	Period_A	Other	Global@Other@Period_A	Global@Period_A	Malaysia
ERR1877929	Global	Forest	2014	Period_A	Other	Global@Other@Period_A	Global@Period_A	India
SRR7471669	Global	Forest	2011	Period_A	Other	Global@Other@Period_A	Global@Period_A	Honduras
SRR6202012	Global	Forest	2012	Period_A	Other	Global@Other@Period_A	Global@Period_A	USA
ERR1877851	Global	Forest	2014	Period_A	Other	Global@Other@Period_A	Global@Period_A	Colombia
ERR1877705	Global	Forest	2014	Period_A	Other	Global@Other@Period_A	Global@Period_A	Argentina
SRR5626762	Global	Forest	2015	Period_A	Other	Global@Other@Period_A	Global@Period_A	Switzerland
SRR4030086	Global	Forest	2011	Period_A	Other	Global@Other@Period_A	Global@Period_A	USA
SRR5918986	Global	Forest	2012	Period_A	Other	Global@Other@Period_A	Global@Period_A	Australia
ERR1877832	Global	Forest	2014	Period_A	Other	Global@Other@Period_A	Global@Period_A	Papua New Guinea
ERR1877768	Global	Forest	2014	Period_A	Other	Global@Other@Period_A	Global@Period_A	Australia
ERR911279	Global	Forest	2013	Period_A	Other	Global@Other@Period_A	Global@Period_A	Australia
ERR1877843	Global	Forest	2014	Period_A	Other	Global@Other@Period_A	Global@Period_A	Portugal
SRR7822545	Global	Forest	2013	Period_A	Other	Global@Other@Period_A	Global@Period_A	Italy
ERR1877889	Global	Forest	2014	Period_A	Other	Global@Other@Period_A	Global@Period_A	India
SRR7822550	Global	Forest	2013	Period_A	Other	Global@Other@Period_A	Global@Period_A	Italy
ERR911318	Global	Forest	2013	Period_A	Other	Global@Other@Period_A	Global@Period_A	Australia
ERR911264	Global	Forest	2012	Period_A	Other	Global@Other@Period_A	Global@Period_A	Australia
ERR1877651	Global	Forest	2014	Period_A	Other	Global@Other@Period_A	Global@Period_A	Sri Lanka
SRR4030077	Global	Forest	2011	Period_A	Other	Global@Other@Period_A	Global@Period_A	USA
SRR10360605	Global	Forest	2015	Period_A	Other	Global@Other@Period_A	Global@Period_A	USA
ERR1877879	Global	Forest	2014	Period_A	Other	Global@Other@Period_A	Global@Period_A	Malaysia
ERR911278	Global	Forest	2013	Period_A	Other	Global@Other@Period_A	Global@Period_A	Australia
ERR911241	Global	Forest	2012	Period_A	Other	Global@Other@Period_A	Global@Period_A	Australia
ERR1877910	Global	Forest	2014	Period_A	Other	Global@Other@Period_A	Global@Period_A	Russia
ERR1877923	Global	Forest	2014	Period_A	Other	Global@Other@Period_A	Global@Period_A	Italy
ERR1877783	Global	Forest	2014	Period_A	Other	Global@Other@Period_A	Global@Period_A	Argentina
SRR6202008	Global	Forest	2011	Period_A	Other	Global@Other@Period_A	Global@Period_A	USA
ERR1877855	Global	Forest	2014	Period_A	Other	Global@Other@Period_A	Global@Period_A	USA
SRR5262247	Global	Forest	2014	Period_A	Other	Global@Other@Period_A	Global@Period_A	Panama
ERR911368	Global	Forest	2013	Period_A	Other	Global@Other@Period_A	Global@Period_A	Australia
SRR6201905	Global	Forest	2011	Period_A	Other	Global@Other@Period_A	Global@Period_A	USA
ERR911367	Global	Forest	2013	Period_A	Other	Global@Other@Period_A	Global@Period_A	Australia
ERR911263	Global	Forest	2012	Period_A	Other	Global@Other@Period_A	Global@Period_A	Australia
ERR911301	Global	Forest	2013	Period_A	Other	Global@Other@Period_A	Global@Period_A	Australia
ERR1877778	Global	Forest	2014	Period_A	Other	Global@Other@Period_A	Global@Period_A	Brazil
SRR7471413	Global	Forest	2011	Period_A	Other	Global@Other@Period_A	Global@Period_A	Honduras
SRR3975576	Global	Forest	2009	Period_A	Other	Global@Other@Period_A	Global@Period_A	Honduras
ERR1877922	Global	Forest	2014	Period_A	Other	Global@Other@Period_A	Global@Period_A	Estonia
ERR1877668	Global	Forest	2014	Period_A	Other	Global@Other@Period_A	Global@Period_A	Papua New Guinea
ERR911374	Global	Forest	2013	Period_A	Other	Global@Other@Period_A	Global@Period_A	Australia
SRR6201988	Global	Forest	2012	Period_A	Other	Global@Other@Period_A	Global@Period_A	USA
ERR911212	Global	Forest	2013	Period_A	Other	Global@Other@Period_A	Global@Period_A	Australia
SRR5262248	Global	Forest	2014	Period_A	Other	Global@Other@Period_A	Global@Period_A	Panama
ERR1877760	Global	Forest	2014	Period_A	Other	Global@Other@Period_A	Global@Period_A	Russia
SRR5919105	Global	Forest	2013	Period_A	Other	Global@Other@Period_A	Global@Period_A	Australia
SRR3981081	Global	Forest	2011	Period_A	Other	Global@Other@Period_A	Global@Period_A	USA
ERR1877828	Global	Forest	2014	Period_A	Other	Global@Other@Period_A	Global@Period_A	India
SRR4030081	Global	Forest	2011	Period_A	Other	Global@Other@Period_A	Global@Period_A	USA
ERR1877715	Global	Forest	2014	Period_A	Other	Global@Other@Period_A	Global@Period_A	Estonia
ERR1877886	Global	Forest	2014	Period_A	Other	Global@Other@Period_A	Global@Period_A	Estonia
ERR1877720	Global	Forest	2014	Period_A	Other	Global@Other@Period_A	Global@Period_A	Italy
ERR1877672	Global	Forest	2014	Period_A	Other	Global@Other@Period_A	Global@Period_A	Papua New Guinea
ERR1877746	Global	Forest	2014	Period_A	Other	Global@Other@Period_A	Global@Period_A	Sweden
ERR911376	Global	Forest	2013	Period_A	Other	Global@Other@Period_A	Global@Period_A	Australia
SRR5245598	Global	Forest	2011	Period_A	Other	Global@Other@Period_A	Global@Period_A	USA
SRR3977098	Global	Forest	2011	Period_A	Other	Global@Other@Period_A	Global@Period_A	USA
ERR1877867	Global	Forest	2014	Period_A	Other	Global@Other@Period_A	Global@Period_A	Iran
ERR2603268	Global	Forest	2015	Period_A	Other	Global@Other@Period_A	Global@Period_A	Estonia
ERR911317	Global	Forest	2013	Period_A	Other	Global@Other@Period_A	Global@Period_A	Australia
ERR911319	Global	Forest	2013	Period_A	Other	Global@Other@Period_A	Global@Period_A	Australia
SRR4030080	Global	Forest	2011	Period_A	Other	Global@Other@Period_A	Global@Period_A	USA
ERR1877892	Global	Forest	2014	Period_A	Other	Global@Other@Period_A	Global@Period_A	Cameroon
ERR1877654	Global	Forest	2014	Period_A	Other	Global@Other@Period_A	Global@Period_A	Brazil
ERR1877786	Global	Forest	2014	Period_A	Other	Global@Other@Period_A	Global@Period_A	India
SRR10360658	Global	Forest	2015	Period_A	Other	Global@Other@Period_A	Global@Period_A	USA
SRR6202163	Global	Forest	2011	Period_A	Other	Global@Other@Period_A	Global@Period_A	Canada
ERR911291	Global	Forest	2013	Period_A	Other	Global@Other@Period_A	Global@Period_A	Australia
ERR1877695	Global	Forest	2014	Period_A	Other	Global@Other@Period_A	Global@Period_A	Malaysia
ERR1877905	Global	Forest	2014	Period_A	Other	Global@Other@Period_A	Global@Period_A	Estonia
SRR5262250	Global	Forest	2014	Period_A	Other	Global@Other@Period_A	Global@Period_A	Panama
SRR3975575	Global	Forest	2009	Period_A	Other	Global@Other@Period_A	Global@Period_A	Honduras
ERR1877736	Global	Forest	2014	Period_A	Other	Global@Other@Period_A	Global@Period_A	Estonia
ERR1877692	Global	Forest	2014	Period_A	Other	Global@Other@Period_A	Global@Period_A	USA
SRR6202171	Global	Forest	2011	Period_A	Other	Global@Other@Period_A	Global@Period_A	Canada
SRR4030097	Global	Forest	2011	Period_A	Other	Global@Other@Period_A	Global@Period_A	USA
SRR7471412	Global	Forest	2011	Period_A	Other	Global@Other@Period_A	Global@Period_A	Honduras
ERR1877690	Global	Forest	2014	Period_A	Other	Global@Other@Period_A	Global@Period_A	Guyana
ERR1877903	Global	Forest	2014	Period_A	Other	Global@Other@Period_A	Global@Period_A	New Zealand
ERR1877652	Global	Forest	2014	Period_A	Other	Global@Other@Period_A	Global@Period_A	Finland
SRR3981082	Global	Forest	2011	Period_A	Other	Global@Other@Period_A	Global@Period_A	USA
ERR1877733	Global	Forest	2014	Period_A	Other	Global@Other@Period_A	Global@Period_A	Czech Republic
ERR911259	Global	Forest	2012	Period_A	Other	Global@Other@Period_A	Global@Period_A	Australia
ERR911294	Global	Forest	2013	Period_A	Other	Global@Other@Period_A	Global@Period_A	Australia
ERR1877731	Global	Forest	2014	Period_A	Other	Global@Other@Period_A	Global@Period_A	Canada
ERR1877878	Global	Forest	2014	Period_A	Other	Global@Other@Period_A	Global@Period_A	Benin
SRR3975577	Global	Forest	2011	Period_A	Other	Global@Other@Period_A	Global@Period_A	Honduras
ERR1877791	Global	Forest	2014	Period_A	Other	Global@Other@Period_A	Global@Period_A	Madagascar
ERR1877906	Global	Forest	2014	Period_A	Other	Global@Other@Period_A	Global@Period_A	Estonia
SRR5916047	Global	Forest	2014	Period_A	Other	Global@Other@Period_A	Global@Period_A	Australia
ERR911273	Global	Forest	2013	Period_A	Other	Global@Other@Period_A	Global@Period_A	Australia
ERR1877709	Global	Forest	2014	Period_A	Other	Global@Other@Period_A	Global@Period_A	Finland
ERR1877866	Global	Forest	2014	Period_A	Other	Global@Other@Period_A	Global@Period_A	Madagascar
ERR1877752	Global	Forest	2014	Period_A	Other	Global@Other@Period_A	Global@Period_A	Colombia
ERR911243	Global	Forest	2012	Period_A	Other	Global@Other@Period_A	Global@Period_A	Australia
SRR7822553	Global	Forest	2013	Period_A	Other	Global@Other@Period_A	Global@Period_A	Italy
SRR3979977	Global	Forest	2011	Period_A	Other	Global@Other@Period_A	Global@Period_A	USA
ERR1877767	Global	Forest	2014	Period_A	Other	Global@Other@Period_A	Global@Period_A	New Zealand
ERR911229	Global	Forest	2012	Period_A	Other	Global@Other@Period_A	Global@Period_A	Australia
ERR1877717	Global	Forest	2014	Period_A	Other	Global@Other@Period_A	Global@Period_A	Estonia
ERR911230	Global	Forest	2012	Period_A	Other	Global@Other@Period_A	Global@Period_A	Australia
ERR911211	Global	Forest	2013	Period_A	Other	Global@Other@Period_A	Global@Period_A	Australia
ERR911228	Global	Forest	2012	Period_A	Other	Global@Other@Period_A	Global@Period_A	Australia
SRR6201986	Global	Forest	2012	Period_A	Other	Global@Other@Period_A	Global@Period_A	USA
ERR911245	Global	Forest	2012	Period_A	Other	Global@Other@Period_A	Global@Period_A	Australia
ERR1877745	Global	Forest	2014	Period_A	Other	Global@Other@Period_A	Global@Period_A	Zimbabwe
ERR1877793	Global	Forest	2014	Period_A	Other	Global@Other@Period_A	Global@Period_A	Zimbabwe
SRR4030078	Global	Forest	2011	Period_A	Other	Global@Other@Period_A	Global@Period_A	USA
SRR6201994	Global	Forest	2012	Period_A	Other	Global@Other@Period_A	Global@Period_A	USA
SRR3977438	Global	Forest	2011	Period_A	Other	Global@Other@Period_A	Global@Period_A	USA
ERR1877847	Global	Forest	2014	Period_A	Other	Global@Other@Period_A	Global@Period_A	Cameroon
ERR1877870	Global	Forest	2014	Period_A	Other	Global@Other@Period_A	Global@Period_A	Italy
ERR911214	Global	Forest	2013	Period_A	Other	Global@Other@Period_A	Global@Period_A	Australia
ERR1877735	Global	Forest	2014	Period_A	Other	Global@Other@Period_A	Global@Period_A	Russia
ERR1877661	Global	Forest	2014	Period_A	Other	Global@Other@Period_A	Global@Period_A	Brazil
ERR1877794	Global	Forest	2014	Period_A	Other	Global@Other@Period_A	Global@Period_A	India
SRR4030088	Global	Forest	2011	Period_A	Other	Global@Other@Period_A	Global@Period_A	USA
ERR1877827	Global	Forest	2014	Period_A	Other	Global@Other@Period_A	Global@Period_A	Estonia
ERR2603077	Global	Forest	2015	Period_A	Other	Global@Other@Period_A	Global@Period_A	Estonia
ERR1877777	Global	Forest	2014	Period_A	Other	Global@Other@Period_A	Global@Period_A	Brazil
ERR911248	Global	Forest	2012	Period_A	Other	Global@Other@Period_A	Global@Period_A	Australia
SRR6201746	Global	Forest	2011	Period_A	Other	Global@Other@Period_A	Global@Period_A	USA
SRR7471702	Global	Forest	2011	Period_A	Other	Global@Other@Period_A	Global@Period_A	Honduras
ERR1877800	Global	Forest	2014	Period_A	Other	Global@Other@Period_A	Global@Period_A	Papua New Guinea
SRR7471335	Global	Forest	2009	Period_A	Other	Global@Other@Period_A	Global@Period_A	Puerto Rico
ERR911262	Global	Forest	2012	Period_A	Other	Global@Other@Period_A	Global@Period_A	Australia
ERR911360	Global	Forest	2013	Period_A	Other	Global@Other@Period_A	Global@Period_A	Australia
ERR911258	Global	Forest	2012	Period_A	Other	Global@Other@Period_A	Global@Period_A	Australia
ERR1877928	Global	Forest	2014	Period_A	Other	Global@Other@Period_A	Global@Period_A	Finland
ERR1877825	Global	Forest	2014	Period_A	Other	Global@Other@Period_A	Global@Period_A	Papua New Guinea
ERR1877666	Global	Forest	2014	Period_A	Other	Global@Other@Period_A	Global@Period_A	Sri Lanka
ERR1877738	Global	Forest	2014	Period_A	Other	Global@Other@Period_A	Global@Period_A	Estonia
ERR911304	Global	Forest	2013	Period_A	Other	Global@Other@Period_A	Global@Period_A	Australia
ERR1877833	Global	Forest	2014	Period_A	Other	Global@Other@Period_A	Global@Period_A	Papua New Guinea
ERR911295	Global	Forest	2013	Period_A	Other	Global@Other@Period_A	Global@Period_A	Australia
SRR3981189	Global	Forest	2011	Period_A	Other	Global@Other@Period_A	Global@Period_A	USA
ERR2603089	Global	Forest	2015	Period_A	Other	Global@Other@Period_A	Global@Period_A	Estonia
ERR1877712	Global	Forest	2014	Period_A	Other	Global@Other@Period_A	Global@Period_A	Morocco
ERR1877915	Global	Forest	2014	Period_A	Other	Global@Other@Period_A	Global@Period_A	Colombia
ERR1877662	Global	Forest	2014	Period_A	Other	Global@Other@Period_A	Global@Period_A	Estonia
ERR911247	Global	Forest	2012	Period_A	Other	Global@Other@Period_A	Global@Period_A	Australia
ERR1877935	Global	Forest	2014	Period_A	Other	Global@Other@Period_A	Global@Period_A	Colombia
SRR11723792	Global	Forest	2010	Period_A	Other	Global@Other@Period_A	Global@Period_A	Belgium
ERR1877897	Global	Forest	2014	Period_A	Other	Global@Other@Period_A	Global@Period_A	Papua New Guinea
ERR911332	Global	Forest	2013	Period_A	Other	Global@Other@Period_A	Global@Period_A	Australia
SRR5918916	Global	Forest	2013	Period_A	Other	Global@Other@Period_A	Global@Period_A	Australia
ERR911299	Global	Forest	2013	Period_A	Other	Global@Other@Period_A	Global@Period_A	Australia
ERR1877750	Global	Forest	2014	Period_A	Other	Global@Other@Period_A	Global@Period_A	Malaysia
ERR1877862	Global	Forest	2014	Period_A	Other	Global@Other@Period_A	Global@Period_A	Estonia
SRR5919015	Global	Forest	2014	Period_A	Other	Global@Other@Period_A	Global@Period_A	Australia
ERR1877881	Global	Forest	2014	Period_A	Other	Global@Other@Period_A	Global@Period_A	Canada
SRR3979491	Global	Forest	2011	Period_A	Other	Global@Other@Period_A	Global@Period_A	USA
ERR911257	Global	Forest	2012	Period_A	Other	Global@Other@Period_A	Global@Period_A	Australia
ERR1877722	Global	Forest	2014	Period_A	Other	Global@Other@Period_A	Global@Period_A	Democratic Republic of the Congo
ERR1877920	Global	Forest	2014	Period_A	Other	Global@Other@Period_A	Global@Period_A	Papua New Guinea
SRR3979412	Global	Forest	2011	Period_A	Other	Global@Other@Period_A	Global@Period_A	USA
SRR6201993	Global	Forest	2012	Period_A	Other	Global@Other@Period_A	Global@Period_A	USA
ERR1877740	Global	Forest	2014	Period_A	Other	Global@Other@Period_A	Global@Period_A	Italy
SRR6202047	Global	Forest	2011	Period_A	Other	Global@Other@Period_A	Global@Period_A	Canada
SRR5245599	Global	Forest	2011	Period_A	Other	Global@Other@Period_A	Global@Period_A	USA
ERR911306	Global	Forest	2013	Period_A	Other	Global@Other@Period_A	Global@Period_A	Australia
ERR1877776	Global	Forest	2014	Period_A	Other	Global@Other@Period_A	Global@Period_A	USA
SRR5919245	Global	Forest	2013	Period_A	Other	Global@Other@Period_A	Global@Period_A	Australia
ERR1877868	Global	Forest	2014	Period_A	Other	Global@Other@Period_A	Global@Period_A	Puerto Rico
ERR1877830	Global	Forest	2014	Period_A	Other	Global@Other@Period_A	Global@Period_A	Papua New Guinea
SRR9656181	Global	Forest	2014	Period_A	Other	Global@Other@Period_A	Global@Period_A	New Zealand
SRR10360646	Global	Forest	2015	Period_A	Other	Global@Other@Period_A	Global@Period_A	USA
ERR1877822	Global	Forest	2014	Period_A	Other	Global@Other@Period_A	Global@Period_A	Papua New Guinea
ERR1877721	Global	Forest	2014	Period_A	Other	Global@Other@Period_A	Global@Period_A	Vietnam
ERR1877809	Global	Forest	2014	Period_A	Other	Global@Other@Period_A	Global@Period_A	Estonia
SRR5262252	Global	Forest	2014	Period_A	Other	Global@Other@Period_A	Global@Period_A	Panama
SRR7471733	Global	Forest	2011	Period_A	Other	Global@Other@Period_A	Global@Period_A	Honduras
ERR911334	Global	Forest	2013	Period_A	Other	Global@Other@Period_A	Global@Period_A	Australia
ERR2603098	Global	Forest	2015	Period_A	Other	Global@Other@Period_A	Global@Period_A	Estonia
ERR2603050	Global	Forest	2015	Period_A	Other	Global@Other@Period_A	Global@Period_A	Estonia
ERR911215	Global	Forest	2013	Period_A	Other	Global@Other@Period_A	Global@Period_A	Australia
SRR7595537	Global	Forest	2014	Period_A	Other	Global@Other@Period_A	Global@Period_A	Australia
SRR13207077	Global	Forest	2010	Period_A	Other	Global@Other@Period_A	Global@Period_A	USA
ERR1877757	Global	Forest	2014	Period_A	Other	Global@Other@Period_A	Global@Period_A	India
SRR5428012	Global	Forest	2013	Period_A	Other	Global@Other@Period_A	Global@Period_A	USA
ERR911366	Global	Forest	2013	Period_A	Other	Global@Other@Period_A	Global@Period_A	Australia
SRR10360648	Global	Forest	2015	Period_A	Other	Global@Other@Period_A	Global@Period_A	USA
ERR1877761	Global	Forest	2014	Period_A	Other	Global@Other@Period_A	Global@Period_A	Australia
ERR911290	Global	Forest	2013	Period_A	Other	Global@Other@Period_A	Global@Period_A	Australia
ERR1877667	Global	Forest	2014	Period_A	Other	Global@Other@Period_A	Global@Period_A	Sri Lanka
ERR1877737	Global	Forest	2014	Period_A	Other	Global@Other@Period_A	Global@Period_A	Estonia
ERR2603161	Global	Forest	2015	Period_A	Other	Global@Other@Period_A	Global@Period_A	Estonia
SRR7471670	Global	Forest	2011	Period_A	Other	Global@Other@Period_A	Global@Period_A	Honduras
ERR1877708	Global	Forest	2014	Period_A	Other	Global@Other@Period_A	Global@Period_A	Colombia
SRR6201991	Global	Forest	2012	Period_A	Other	Global@Other@Period_A	Global@Period_A	USA
SRR6201981	Global	Forest	2012	Period_A	Other	Global@Other@Period_A	Global@Period_A	USA
SRR7471336	Global	Forest	2011	Period_A	Other	Global@Other@Period_A	Global@Period_A	Honduras
SRR5626768	Global	Forest	2015	Period_A	Other	Global@Other@Period_A	Global@Period_A	Switzerland
ERR1877655	Global	Forest	2014	Period_A	Other	Global@Other@Period_A	Global@Period_A	Brazil
SRR5918921	Global	Forest	2013	Period_A	Other	Global@Other@Period_A	Global@Period_A	Australia
SRR5916275	Global	Forest	2014	Period_A	Other	Global@Other@Period_A	Global@Period_A	Australia
SRR5499425	Global	Forest	2014	Period_A	Other	Global@Other@Period_A	Global@Period_A	Panama
ERR1877933	Global	Forest	2014	Period_A	Other	Global@Other@Period_A	Global@Period_A	Italy
ERR1877888	Global	Forest	2014	Period_A	Other	Global@Other@Period_A	Global@Period_A	Russia
ERR1877657	Global	Forest	2014	Period_A	Other	Global@Other@Period_A	Global@Period_A	Puerto Rico
ERR911302	Global	Forest	2013	Period_A	Other	Global@Other@Period_A	Global@Period_A	Australia
ERR911361	Global	Forest	2013	Period_A	Other	Global@Other@Period_A	Global@Period_A	Australia
ERR1877703	Global	Forest	2014	Period_A	Other	Global@Other@Period_A	Global@Period_A	Colombia
ERR1877704	Global	Forest	2014	Period_A	Other	Global@Other@Period_A	Global@Period_A	Colombia
SRR3979978	Global	Forest	2011	Period_A	Other	Global@Other@Period_A	Global@Period_A	USA
SRR6202165	Global	Forest	2011	Period_A	Other	Global@Other@Period_A	Global@Period_A	Canada
ERR911226	Global	Forest	2012	Period_A	Other	Global@Other@Period_A	Global@Period_A	Australia
ERR1877815	Global	Forest	2014	Period_A	Other	Global@Other@Period_A	Global@Period_A	Russia
ERR1877814	Global	Forest	2014	Period_A	Other	Global@Other@Period_A	Global@Period_A	Thailand
SRR6202453	Global	Forest	2011	Period_A	Other	Global@Other@Period_A	Global@Period_A	Canada
ERR1877765	Global	Forest	2014	Period_A	Other	Global@Other@Period_A	Global@Period_A	Madagascar
ERR1877699	Global	Forest	2014	Period_A	Other	Global@Other@Period_A	Global@Period_A	Argentina
ERR1877808	Global	Forest	2014	Period_A	Other	Global@Other@Period_A	Global@Period_A	USA
ERR1877907	Global	Forest	2014	Period_A	Other	Global@Other@Period_A	Global@Period_A	India
SRR7822548	Global	Forest	2013	Period_A	Other	Global@Other@Period_A	Global@Period_A	Italy
SRR7822547	Global	Forest	2013	Period_A	Other	Global@Other@Period_A	Global@Period_A	Italy
ERR1877762	Global	Forest	2014	Period_A	Other	Global@Other@Period_A	Global@Period_A	Argentina
ERR911378	Global	Forest	2013	Period_A	Other	Global@Other@Period_A	Global@Period_A	Australia
SRR5499433	Global	Forest	2014	Period_A	Other	Global@Other@Period_A	Global@Period_A	Panama
ERR1877865	Global	Forest	2014	Period_A	Other	Global@Other@Period_A	Global@Period_A	Madagascar
ERR911305	Global	Forest	2013	Period_A	Other	Global@Other@Period_A	Global@Period_A	Australia
ERR911293	Global	Forest	2013	Period_A	Other	Global@Other@Period_A	Global@Period_A	Australia
SRR7471157	Global	Forest	2009	Period_A	Other	Global@Other@Period_A	Global@Period_A	Puerto Rico
ERR1877658	Global	Forest	2014	Period_A	Other	Global@Other@Period_A	Global@Period_A	Democratic Republic of the Congo
SRR10360647	Global	Forest	2015	Period_A	Other	Global@Other@Period_A	Global@Period_A	USA
SRR3977097	Global	Forest	2011	Period_A	Other	Global@Other@Period_A	Global@Period_A	USA
ERR1877756	Global	Forest	2014	Period_A	Other	Global@Other@Period_A	Global@Period_A	Iran
ERR1877700	Global	Forest	2014	Period_A	Other	Global@Other@Period_A	Global@Period_A	Estonia
SRR3982067	Global	Forest	2011	Period_A	Other	Global@Other@Period_A	Global@Period_A	USA
ERR1877844	Global	Forest	2014	Period_A	Other	Global@Other@Period_A	Global@Period_A	Portugal
ERR1877749	Global	Forest	2014	Period_A	Other	Global@Other@Period_A	Global@Period_A	Zimbabwe
ERR1877727	Global	Forest	2014	Period_A	Other	Global@Other@Period_A	Global@Period_A	Finland
SRR3977135	Global	Forest	2011	Period_A	Other	Global@Other@Period_A	Global@Period_A	USA
SRR7471701	Global	Forest	2011	Period_A	Other	Global@Other@Period_A	Global@Period_A	Honduras
ERR1877831	Global	Forest	2014	Period_A	Other	Global@Other@Period_A	Global@Period_A	Papua New Guinea
SRR3977139	Global	Forest	2011	Period_A	Other	Global@Other@Period_A	Global@Period_A	USA
ERR1877716	Global	Forest	2014	Period_A	Other	Global@Other@Period_A	Global@Period_A	Argentina
ERR911213	Global	Forest	2013	Period_A	Other	Global@Other@Period_A	Global@Period_A	Australia
ERR911369	Global	Forest	2013	Period_A	Other	Global@Other@Period_A	Global@Period_A	Australia
SRR6202162	Global	Forest	2011	Period_A	Other	Global@Other@Period_A	Global@Period_A	Canada
ERR1877852	Global	Forest	2014	Period_A	Other	Global@Other@Period_A	Global@Period_A	Colombia
SRR7822555	Global	Forest	2013	Period_A	Other	Global@Other@Period_A	Global@Period_A	Italy
ERR1877656	Global	Forest	2014	Period_A	Other	Global@Other@Period_A	Global@Period_A	Puerto Rico
ERR911316	Global	Forest	2013	Period_A	Other	Global@Other@Period_A	Global@Period_A	Australia
SRR7471731	Global	Forest	2011	Period_A	Other	Global@Other@Period_A	Global@Period_A	Honduras
ERR1877790	Global	Forest	2014	Period_A	Other	Global@Other@Period_A	Global@Period_A	Madagascar
SRR5626767	Global	Forest	2015	Period_A	Other	Global@Other@Period_A	Global@Period_A	Switzerland
ERR1877719	Global	Forest	2014	Period_A	Other	Global@Other@Period_A	Global@Period_A	Italy
SRR10360637	Global	Forest	2015	Period_A	Other	Global@Other@Period_A	Global@Period_A	USA
ERR1877914	Global	Forest	2014	Period_A	Other	Global@Other@Period_A	Global@Period_A	Japan
SRR6202167	Global	Forest	2011	Period_A	Other	Global@Other@Period_A	Global@Period_A	Canada
ERR1877883	Global	Forest	2014	Period_A	Other	Global@Other@Period_A	Global@Period_A	Estonia
ERR1877659	Global	Forest	2014	Period_A	Other	Global@Other@Period_A	Global@Period_A	Estonia
ERR1877860	Global	Forest	2014	Period_A	Other	Global@Other@Period_A	Global@Period_A	Australia
ERR1877849	Global	Forest	2014	Period_A	Other	Global@Other@Period_A	Global@Period_A	Madagascar
ERR1877882	Global	Forest	2014	Period_A	Other	Global@Other@Period_A	Global@Period_A	Russia
SRR5919215	Global	Forest	2013	Period_A	Other	Global@Other@Period_A	Global@Period_A	Australia
ERR2603099	Global	Forest	2015	Period_A	Other	Global@Other@Period_A	Global@Period_A	Estonia
ERR1877739	Global	Forest	2014	Period_A	Other	Global@Other@Period_A	Global@Period_A	Indonesia
SRR7471415	Global	Forest	2011	Period_A	Other	Global@Other@Period_A	Global@Period_A	Honduras
ERR1877753	Global	Forest	2014	Period_A	Other	Global@Other@Period_A	Global@Period_A	Argentina
ERR1877842	Global	Forest	2014	Period_A	Other	Global@Other@Period_A	Global@Period_A	Madagascar
SRR7471668	Global	Forest	2011	Period_A	Other	Global@Other@Period_A	Global@Period_A	Honduras
SRR3978321	Global	Forest	2011	Period_A	Other	Global@Other@Period_A	Global@Period_A	USA
ERR911333	Global	Forest	2013	Period_A	Other	Global@Other@Period_A	Global@Period_A	Australia
SRR7471042	Global	Forest	2009	Period_A	Other	Global@Other@Period_A	Global@Period_A	Puerto Rico
ERR911210	Global	Forest	2013	Period_A	Other	Global@Other@Period_A	Global@Period_A	Australia
SRR7471704	Global	Forest	2011	Period_A	Other	Global@Other@Period_A	Global@Period_A	Honduras
ERR911362	Global	Forest	2013	Period_A	Other	Global@Other@Period_A	Global@Period_A	Australia
ERR1877850	Global	Forest	2014	Period_A	Other	Global@Other@Period_A	Global@Period_A	Madagascar
ERR1877887	Global	Forest	2014	Period_A	Other	Global@Other@Period_A	Global@Period_A	Estonia
ERR911372	Global	Forest	2013	Period_A	Other	Global@Other@Period_A	Global@Period_A	Australia
SRR5918954	Global	Forest	2013	Period_A	Other	Global@Other@Period_A	Global@Period_A	Australia
ERR911260	Global	Forest	2012	Period_A	Other	Global@Other@Period_A	Global@Period_A	Australia
ERR1877742	Global	Forest	2014	Period_A	Other	Global@Other@Period_A	Global@Period_A	Argentina
ERR1877694	Global	Forest	2014	Period_A	Other	Global@Other@Period_A	Global@Period_A	USA
ERR1877718	Global	Forest	2014	Period_A	Other	Global@Other@Period_A	Global@Period_A	Guyana
SRR7822543	Global	Forest	2013	Period_A	Other	Global@Other@Period_A	Global@Period_A	Italy
ERR911261	Global	Forest	2012	Period_A	Other	Global@Other@Period_A	Global@Period_A	Australia
ERR1877919	Global	Forest	2014	Period_A	Other	Global@Other@Period_A	Global@Period_A	Papua New Guinea
ERR1877877	Global	Forest	2014	Period_A	Other	Global@Other@Period_A	Global@Period_A	Italy
ERR911379	Global	Forest	2013	Period_A	Other	Global@Other@Period_A	Global@Period_A	Australia
ERR2603106	Global	Forest	2015	Period_A	Other	Global@Other@Period_A	Global@Period_A	Estonia
ERR911338	Global	Forest	2013	Period_A	Other	Global@Other@Period_A	Global@Period_A	Australia
ERR911331	Global	Forest	2013	Period_A	Other	Global@Other@Period_A	Global@Period_A	Australia
ERR1877732	Global	Forest	2014	Period_A	Other	Global@Other@Period_A	Global@Period_A	Canada
ERR911232	Global	Forest	2012	Period_A	Other	Global@Other@Period_A	Global@Period_A	Australia
ERR1877677	Global	Forest	2014	Period_A	Other	Global@Other@Period_A	Global@Period_A	Iran
ERR1877754	Global	Forest	2014	Period_A	Other	Global@Other@Period_A	Global@Period_A	Iran
ERR1877853	Global	Forest	2014	Period_A	Other	Global@Other@Period_A	Global@Period_A	Papua New Guinea
ERR1877912	Global	Forest	2014	Period_A	Other	Global@Other@Period_A	Global@Period_A	Chile
ERR1877693	Global	Forest	2014	Period_A	Other	Global@Other@Period_A	Global@Period_A	USA
ERR1877869	Global	Forest	2014	Period_A	Other	Global@Other@Period_A	Global@Period_A	Germany
ERR1877836	Global	Forest	2014	Period_A	Other	Global@Other@Period_A	Global@Period_A	India
ERR1877924	Global	Forest	2014	Period_A	Other	Global@Other@Period_A	Global@Period_A	Estonia
ERR1877880	Global	Forest	2014	Period_A	Other	Global@Other@Period_A	Global@Period_A	Malaysia
SRR5262244	Global	Forest	2014	Period_A	Other	Global@Other@Period_A	Global@Period_A	Panama
ERR1877775	Global	Forest	2014	Period_A	Other	Global@Other@Period_A	Global@Period_A	Mexico
SRR10360656	Global	Forest	2015	Period_A	Other	Global@Other@Period_A	Global@Period_A	USA
ERR1877744	Global	Forest	2014	Period_A	Other	Global@Other@Period_A	Global@Period_A	USA
SRR6202522	Global	Forest	2011	Period_A	Other	Global@Other@Period_A	Global@Period_A	Canada
ERR1877711	Global	Forest	2014	Period_A	Other	Global@Other@Period_A	Global@Period_A	Colombia
ERR1877755	Global	Forest	2014	Period_A	Other	Global@Other@Period_A	Global@Period_A	Morocco
ERR1877917	Global	Forest	2014	Period_A	Other	Global@Other@Period_A	Global@Period_A	Papua New Guinea
SRR5919342	Global	Forest	2013	Period_A	Other	Global@Other@Period_A	Global@Period_A	Australia
SRR7822556	Global	Forest	2013	Period_A	Other	Global@Other@Period_A	Global@Period_A	Italy
ERR1877751	Global	Forest	2014	Period_A	Other	Global@Other@Period_A	Global@Period_A	Estonia
ERR911383	Global	Forest	2013	Period_A	Other	Global@Other@Period_A	Global@Period_A	Australia
ERR911231	Global	Forest	2012	Period_A	Other	Global@Other@Period_A	Global@Period_A	Australia
SRR6204780	Global	Forest	2011	Period_A	Other	Global@Other@Period_A	Global@Period_A	Canada
ERR911244	Global	Forest	2012	Period_A	Other	Global@Other@Period_A	Global@Period_A	Australia
ERR911216	Global	Forest	2013	Period_A	Other	Global@Other@Period_A	Global@Period_A	Australia
ERR1877748	Global	Forest	2014	Period_A	Other	Global@Other@Period_A	Global@Period_A	Portugal
ERR1877894	Global	Forest	2014	Period_A	Other	Global@Other@Period_A	Global@Period_A	Estonia
ERR1877845	Global	Forest	2014	Period_A	Other	Global@Other@Period_A	Global@Period_A	Finland
ERR911209	Global	Forest	2013	Period_A	Other	Global@Other@Period_A	Global@Period_A	Australia
ERR1877674	Global	Forest	2014	Period_A	Other	Global@Other@Period_A	Global@Period_A	Argentina
ERR1877691	Global	Forest	2014	Period_A	Other	Global@Other@Period_A	Global@Period_A	Guyana
ERR2603072	Global	Forest	2015	Period_A	Other	Global@Other@Period_A	Global@Period_A	Estonia
ERR2603253	Global	Forest	2015	Period_A	Other	Global@Other@Period_A	Global@Period_A	Estonia
ERR2603173	Global	Forest	2015	Period_A	Other	Global@Other@Period_A	Global@Period_A	Estonia
ERR1877678	Global	Forest	2014	Period_A	Other	Global@Other@Period_A	Global@Period_A	Papua New Guinea
ERR1877688	Global	Forest	2014	Period_A	Other	Global@Other@Period_A	Global@Period_A	Papua New Guinea
SRR5626766	Global	Forest	2015	Period_A	Other	Global@Other@Period_A	Global@Period_A	Switzerland
ERR2603250	Global	Forest	2015	Period_A	Other	Global@Other@Period_A	Global@Period_A	Estonia
ERR2603062	Global	Forest	2015	Period_A	Other	Global@Other@Period_A	Global@Period_A	Latvia
ERR1877925	Global	Forest	2014	Period_A	Other	Global@Other@Period_A	Global@Period_A	Australia
ERR2603269	Global	Forest	2015	Period_A	Other	Global@Other@Period_A	Global@Period_A	Estonia
ERR2603131	Global	Forest	2015	Period_A	Other	Global@Other@Period_A	Global@Period_A	Estonia
ERR2603044	Global	Forest	2015	Period_A	Other	Global@Other@Period_A	Global@Period_A	Estonia
ERR2603195	Global	Forest	2015	Period_A	Other	Global@Other@Period_A	Global@Period_A	Latvia
ERR2603217	Global	Forest	2015	Period_A	Other	Global@Other@Period_A	Global@Period_A	Estonia
ERR2603135	Global	Forest	2015	Period_A	Other	Global@Other@Period_A	Global@Period_A	Latvia
ERR2603091	Global	Forest	2015	Period_A	Other	Global@Other@Period_A	Global@Period_A	Estonia
ERR2603229	Global	Forest	2015	Period_A	Other	Global@Other@Period_A	Global@Period_A	Estonia
ERR2603172	Global	Forest	2015	Period_A	Other	Global@Other@Period_A	Global@Period_A	Estonia
ERR1877784	Global	Forest	2014	Period_A	Other	Global@Other@Period_A	Global@Period_A	Australia
ERR2603220	Global	Forest	2015	Period_A	Other	Global@Other@Period_A	Global@Period_A	Estonia
ERR2603158	Global	Forest	2015	Period_A	Other	Global@Other@Period_A	Global@Period_A	Estonia
ERR2603231	Global	Forest	2015	Period_A	Other	Global@Other@Period_A	Global@Period_A	Estonia
ERR1877682	Global	Forest	2014	Period_A	Other	Global@Other@Period_A	Global@Period_A	Papua New Guinea
ERR1877689	Global	Forest	2014	Period_A	Other	Global@Other@Period_A	Global@Period_A	Papua New Guinea
ERR1877687	Global	Forest	2014	Period_A	Other	Global@Other@Period_A	Global@Period_A	Papua New Guinea
ERR2603239	Global	Forest	2015	Period_A	Other	Global@Other@Period_A	Global@Period_A	Estonia
ERR2603123	Global	Forest	2015	Period_A	Other	Global@Other@Period_A	Global@Period_A	Estonia
ERR2603201	Global	Forest	2015	Period_A	Other	Global@Other@Period_A	Global@Period_A	Estonia
ERR1877841	Global	Forest	2014	Period_A	Other	Global@Other@Period_A	Global@Period_A	Australia
ERR2603056	Global	Forest	2015	Period_A	Other	Global@Other@Period_A	Global@Period_A	Estonia
ERR2603255	Global	Forest	2015	Period_A	Other	Global@Other@Period_A	Global@Period_A	Estonia
ERR2603182	Global	Forest	2015	Period_A	Other	Global@Other@Period_A	Global@Period_A	Estonia
ERR2603140	Global	Forest	2015	Period_A	Other	Global@Other@Period_A	Global@Period_A	Estonia
SRR5626757	Global	Forest	2015	Period_A	Other	Global@Other@Period_A	Global@Period_A	Switzerland
ERR2603246	Global	Forest	2015	Period_A	Other	Global@Other@Period_A	Global@Period_A	Estonia
ERR2603118	Global	Forest	2015	Period_A	Other	Global@Other@Period_A	Global@Period_A	Estonia
ERR2603205	Global	Forest	2015	Period_A	Other	Global@Other@Period_A	Global@Period_A	Estonia
ERR2603244	Global	Forest	2015	Period_A	Other	Global@Other@Period_A	Global@Period_A	Estonia
ERR2603164	Global	Forest	2015	Period_A	Other	Global@Other@Period_A	Global@Period_A	Estonia
ERR1877812	Global	Forest	2014	Period_A	Other	Global@Other@Period_A	Global@Period_A	Australia
ERR1877803	Global	Forest	2014	Period_A	Other	Global@Other@Period_A	Global@Period_A	Papua New Guinea
ERR2603088	Global	Forest	2015	Period_A	Other	Global@Other@Period_A	Global@Period_A	Estonia
ERR2603274	Global	Forest	2015	Period_A	Other	Global@Other@Period_A	Global@Period_A	Estonia
ERR2603262	Global	Forest	2015	Period_A	Other	Global@Other@Period_A	Global@Period_A	Estonia
ERR2603200	Global	Forest	2015	Period_A	Other	Global@Other@Period_A	Global@Period_A	Estonia
ERR2603301	Global	Forest	2015	Period_A	Other	Global@Other@Period_A	Global@Period_A	Estonia
ERR2603299	Global	Forest	2015	Period_A	Other	Global@Other@Period_A	Global@Period_A	Estonia
ERR2603313	Global	Forest	2015	Period_A	Other	Global@Other@Period_A	Global@Period_A	Estonia
ERR2603125	Global	Forest	2015	Period_A	Other	Global@Other@Period_A	Global@Period_A	Estonia
ERR2603035	Global	Forest	2015	Period_A	Other	Global@Other@Period_A	Global@Period_A	Estonia
ERR2603277	Global	Forest	2015	Period_A	Other	Global@Other@Period_A	Global@Period_A	Estonia
ERR2603285	Global	Forest	2015	Period_A	Other	Global@Other@Period_A	Global@Period_A	Estonia
ERR2603095	Global	Forest	2015	Period_A	Other	Global@Other@Period_A	Global@Period_A	Latvia
ERR2603258	Global	Forest	2015	Period_A	Other	Global@Other@Period_A	Global@Period_A	Estonia
ERR2603241	Global	Forest	2015	Period_A	Other	Global@Other@Period_A	Global@Period_A	Estonia
ERR2603068	Global	Forest	2015	Period_A	Other	Global@Other@Period_A	Global@Period_A	Estonia
ERR2603245	Global	Forest	2015	Period_A	Other	Global@Other@Period_A	Global@Period_A	Estonia
ERR2603037	Global	Forest	2015	Period_A	Other	Global@Other@Period_A	Global@Period_A	Estonia
ERR2603320	Global	Forest	2015	Period_A	Other	Global@Other@Period_A	Global@Period_A	Estonia
ERR2603038	Global	Forest	2015	Period_A	Other	Global@Other@Period_A	Global@Period_A	Estonia
ERR2603297	Global	Forest	2015	Period_A	Other	Global@Other@Period_A	Global@Period_A	Estonia
ERR2603148	Global	Forest	2015	Period_A	Other	Global@Other@Period_A	Global@Period_A	Estonia
ERR2603256	Global	Forest	2015	Period_A	Other	Global@Other@Period_A	Global@Period_A	Estonia
ERR2603155	Global	Forest	2015	Period_A	Other	Global@Other@Period_A	Global@Period_A	Estonia
ERR2603196	Global	Forest	2015	Period_A	Other	Global@Other@Period_A	Global@Period_A	Estonia
ERR2603222	Global	Forest	2015	Period_A	Other	Global@Other@Period_A	Global@Period_A	Estonia
ERR1877817	Global	Forest	2014	Period_A	Other	Global@Other@Period_A	Global@Period_A	Papua New Guinea
ERR2603225	Global	Forest	2015	Period_A	Other	Global@Other@Period_A	Global@Period_A	Estonia
ERR2603242	Global	Forest	2015	Period_A	Other	Global@Other@Period_A	Global@Period_A	Estonia
ERR2603049	Global	Forest	2015	Period_A	Other	Global@Other@Period_A	Global@Period_A	Estonia
ERR2603051	Global	Forest	2015	Period_A	Other	Global@Other@Period_A	Global@Period_A	Estonia
ERR2603247	Global	Forest	2015	Period_A	Other	Global@Other@Period_A	Global@Period_A	Estonia
ERR2603101	Global	Forest	2015	Period_A	Other	Global@Other@Period_A	Global@Period_A	Estonia
ERR1877680	Global	Forest	2014	Period_A	Other	Global@Other@Period_A	Global@Period_A	Papua New Guinea
ERR2603317	Global	Forest	2015	Period_A	Other	Global@Other@Period_A	Global@Period_A	Estonia
ERR1877819	Global	Forest	2014	Period_A	Other	Global@Other@Period_A	Global@Period_A	Papua New Guinea
ERR1877772	Global	Forest	2014	Period_A	Other	Global@Other@Period_A	Global@Period_A	Papua New Guinea
ERR2603199	Global	Forest	2015	Period_A	Other	Global@Other@Period_A	Global@Period_A	Estonia
ERR2603197	Global	Forest	2015	Period_A	Other	Global@Other@Period_A	Global@Period_A	Estonia
ERR2603165	Global	Forest	2015	Period_A	Other	Global@Other@Period_A	Global@Period_A	Estonia
ERR2603061	Global	Forest	2015	Period_A	Other	Global@Other@Period_A	Global@Period_A	Latvia
ERR2603203	Global	Forest	2015	Period_A	Other	Global@Other@Period_A	Global@Period_A	Estonia
ERR2603070	Global	Forest	2015	Period_A	Other	Global@Other@Period_A	Global@Period_A	Estonia
ERR2603271	Global	Forest	2015	Period_A	Other	Global@Other@Period_A	Global@Period_A	Estonia
ERR2603207	Global	Forest	2015	Period_A	Other	Global@Other@Period_A	Global@Period_A	Estonia
ERR2603291	Global	Forest	2015	Period_A	Other	Global@Other@Period_A	Global@Period_A	Estonia
ERR2603169	Global	Forest	2015	Period_A	Other	Global@Other@Period_A	Global@Period_A	Latvia
ERR2603143	Global	Forest	2015	Period_A	Other	Global@Other@Period_A	Global@Period_A	Estonia
ERR2603219	Global	Forest	2015	Period_A	Other	Global@Other@Period_A	Global@Period_A	Estonia
ERR1877771	Global	Forest	2014	Period_A	Other	Global@Other@Period_A	Global@Period_A	Papua New Guinea
ERR2603090	Global	Forest	2015	Period_A	Other	Global@Other@Period_A	Global@Period_A	Estonia
ERR2603322	Global	Forest	2015	Period_A	Other	Global@Other@Period_A	Global@Period_A	Estonia
ERR1877818	Global	Forest	2014	Period_A	Other	Global@Other@Period_A	Global@Period_A	Papua New Guinea
ERR2603236	Global	Forest	2015	Period_A	Other	Global@Other@Period_A	Global@Period_A	Estonia
ERR1877806	Global	Forest	2014	Period_A	Other	Global@Other@Period_A	Global@Period_A	Papua New Guinea
ERR1877902	Global	Forest	2014	Period_A	Other	Global@Other@Period_A	Global@Period_A	Papua New Guinea
SRR5626764	Global	Forest	2015	Period_A	Other	Global@Other@Period_A	Global@Period_A	Switzerland
ERR2603152	Global	Forest	2015	Period_A	Other	Global@Other@Period_A	Global@Period_A	Estonia
ERR1877840	Global	Forest	2014	Period_A	Other	Global@Other@Period_A	Global@Period_A	Papua New Guinea
ERR2603251	Global	Forest	2015	Period_A	Other	Global@Other@Period_A	Global@Period_A	Estonia
ERR2603176	Global	Forest	2015	Period_A	Other	Global@Other@Period_A	Global@Period_A	Estonia
ERR2603151	Global	Forest	2015	Period_A	Other	Global@Other@Period_A	Global@Period_A	Estonia
ERR2603042	Global	Forest	2015	Period_A	Other	Global@Other@Period_A	Global@Period_A	Estonia
SRR5626765	Global	Forest	2015	Period_A	Other	Global@Other@Period_A	Global@Period_A	Switzerland
ERR1877774	Global	Forest	2014	Period_A	Other	Global@Other@Period_A	Global@Period_A	Papua New Guinea
ERR2603186	Global	Forest	2015	Period_A	Other	Global@Other@Period_A	Global@Period_A	Estonia
ERR2603215	Global	Forest	2015	Period_A	Other	Global@Other@Period_A	Global@Period_A	Estonia
ERR2603188	Global	Forest	2015	Period_A	Other	Global@Other@Period_A	Global@Period_A	Estonia
ERR2603284	Global	Forest	2015	Period_A	Other	Global@Other@Period_A	Global@Period_A	Estonia
ERR2603316	Global	Forest	2015	Period_A	Other	Global@Other@Period_A	Global@Period_A	Estonia
ERR2603302	Global	Forest	2015	Period_A	Other	Global@Other@Period_A	Global@Period_A	Estonia
SRR5916164	Global	Forest	2015	Period_A	Other	Global@Other@Period_A	Global@Period_A	Australia
ERR1877780	Global	Forest	2014	Period_A	Other	Global@Other@Period_A	Global@Period_A	Papua New Guinea
ERR2603212	Global	Forest	2015	Period_A	Other	Global@Other@Period_A	Global@Period_A	Estonia
ERR2603240	Global	Forest	2015	Period_A	Other	Global@Other@Period_A	Global@Period_A	Estonia
ERR2603162	Global	Forest	2015	Period_A	Other	Global@Other@Period_A	Global@Period_A	Estonia
ERR2603254	Global	Forest	2015	Period_A	Other	Global@Other@Period_A	Global@Period_A	Estonia
ERR2603233	Global	Forest	2015	Period_A	Other	Global@Other@Period_A	Global@Period_A	Estonia
SRR5916087	Global	Forest	2014	Period_A	Other	Global@Other@Period_A	Global@Period_A	Australia
ERR2603181	Global	Forest	2015	Period_A	Other	Global@Other@Period_A	Global@Period_A	Estonia
SRR7591063	Global	Forest	2015	Period_A	Other	Global@Other@Period_A	Global@Period_A	Czech Republic
ERR2603134	Global	Forest	2015	Period_A	Other	Global@Other@Period_A	Global@Period_A	Estonia
ERR2603109	Global	Forest	2015	Period_A	Other	Global@Other@Period_A	Global@Period_A	Estonia
ERR2603185	Global	Forest	2015	Period_A	Other	Global@Other@Period_A	Global@Period_A	Estonia
ERR2603139	Global	Forest	2015	Period_A	Other	Global@Other@Period_A	Global@Period_A	Estonia
ERR2603303	Global	Forest	2015	Period_A	Other	Global@Other@Period_A	Global@Period_A	Estonia
ERR2603111	Global	Forest	2015	Period_A	Other	Global@Other@Period_A	Global@Period_A	Estonia
ERR2603261	Global	Forest	2015	Period_A	Other	Global@Other@Period_A	Global@Period_A	Estonia
ERR2603060	Global	Forest	2015	Period_A	Other	Global@Other@Period_A	Global@Period_A	Estonia
ERR1877805	Global	Forest	2014	Period_A	Other	Global@Other@Period_A	Global@Period_A	Papua New Guinea
ERR1877837	Global	Forest	2014	Period_A	Other	Global@Other@Period_A	Global@Period_A	Papua New Guinea
ERR2603168	Global	Forest	2015	Period_A	Other	Global@Other@Period_A	Global@Period_A	Estonia
ERR2603137	Global	Forest	2015	Period_A	Other	Global@Other@Period_A	Global@Period_A	Latvia
ERR2603113	Global	Forest	2015	Period_A	Other	Global@Other@Period_A	Global@Period_A	Estonia
ERR2603278	Global	Forest	2015	Period_A	Other	Global@Other@Period_A	Global@Period_A	Estonia
ERR2603206	Global	Forest	2015	Period_A	Other	Global@Other@Period_A	Global@Period_A	Estonia
ERR2603210	Global	Forest	2015	Period_A	Other	Global@Other@Period_A	Global@Period_A	Estonia
ERR2603296	Global	Forest	2015	Period_A	Other	Global@Other@Period_A	Global@Period_A	Estonia
ERR2603102	Global	Forest	2015	Period_A	Other	Global@Other@Period_A	Global@Period_A	Estonia
ERR2603204	Global	Forest	2015	Period_A	Other	Global@Other@Period_A	Global@Period_A	Estonia
ERR2603046	Global	Forest	2015	Period_A	Other	Global@Other@Period_A	Global@Period_A	Estonia
ERR2603138	Global	Forest	2015	Period_A	Other	Global@Other@Period_A	Global@Period_A	Latvia
ERR1877811	Global	Forest	2014	Period_A	Other	Global@Other@Period_A	Global@Period_A	Australia
ERR2603177	Global	Forest	2015	Period_A	Other	Global@Other@Period_A	Global@Period_A	Estonia
ERR2603264	Global	Forest	2015	Period_A	Other	Global@Other@Period_A	Global@Period_A	Estonia
ERR2603080	Global	Forest	2015	Period_A	Other	Global@Other@Period_A	Global@Period_A	Estonia
ERR1877698	Global	Forest	2014	Period_A	Other	Global@Other@Period_A	Global@Period_A	Australia
ERR2603270	Global	Forest	2015	Period_A	Other	Global@Other@Period_A	Global@Period_A	Estonia
ERR2603276	Global	Forest	2015	Period_A	Other	Global@Other@Period_A	Global@Period_A	Estonia
ERR2603124	Global	Forest	2015	Period_A	Other	Global@Other@Period_A	Global@Period_A	Estonia
ERR1877820	Global	Forest	2014	Period_A	Other	Global@Other@Period_A	Global@Period_A	Papua New Guinea
ERR2603114	Global	Forest	2015	Period_A	Other	Global@Other@Period_A	Global@Period_A	Estonia
ERR2603136	Global	Forest	2015	Period_A	Other	Global@Other@Period_A	Global@Period_A	Latvia
ERR2603275	Global	Forest	2015	Period_A	Other	Global@Other@Period_A	Global@Period_A	Estonia
ERR2603288	Global	Forest	2015	Period_A	Other	Global@Other@Period_A	Global@Period_A	Estonia
ERR2603230	Global	Forest	2015	Period_A	Other	Global@Other@Period_A	Global@Period_A	Estonia
ERR1877873	Global	Forest	2014	Period_A	Other	Global@Other@Period_A	Global@Period_A	Papua New Guinea
ERR2603067	Global	Forest	2015	Period_A	Other	Global@Other@Period_A	Global@Period_A	Estonia
ERR2603214	Global	Forest	2015	Period_A	Other	Global@Other@Period_A	Global@Period_A	Estonia
ERR1877816	Global	Forest	2014	Period_A	Other	Global@Other@Period_A	Global@Period_A	Papua New Guinea
ERR2603306	Global	Forest	2015	Period_A	Other	Global@Other@Period_A	Global@Period_A	Estonia
ERR2603178	Global	Forest	2015	Period_A	Other	Global@Other@Period_A	Global@Period_A	Estonia
ERR2603312	Global	Forest	2015	Period_A	Other	Global@Other@Period_A	Global@Period_A	Estonia
ERR2603104	Global	Forest	2015	Period_A	Other	Global@Other@Period_A	Global@Period_A	Estonia
ERR1877895	Global	Forest	2014	Period_A	Other	Global@Other@Period_A	Global@Period_A	Papua New Guinea
ERR2603133	Global	Forest	2015	Period_A	Other	Global@Other@Period_A	Global@Period_A	Estonia
ERR2603103	Global	Forest	2015	Period_A	Other	Global@Other@Period_A	Global@Period_A	Estonia
SRR5626760	Global	Forest	2015	Period_A	Other	Global@Other@Period_A	Global@Period_A	Switzerland
ERR1877857	Global	Forest	2014	Period_A	Other	Global@Other@Period_A	Global@Period_A	Australia
ERR2603310	Global	Forest	2015	Period_A	Other	Global@Other@Period_A	Global@Period_A	Estonia
ERR2603040	Global	Forest	2015	Period_A	Other	Global@Other@Period_A	Global@Period_A	Estonia
ERR2603223	Global	Forest	2015	Period_A	Other	Global@Other@Period_A	Global@Period_A	Estonia
ERR2603190	Global	Forest	2015	Period_A	Other	Global@Other@Period_A	Global@Period_A	Estonia
ERR2603175	Global	Forest	2015	Period_A	Other	Global@Other@Period_A	Global@Period_A	Estonia
ERR2603039	Global	Forest	2015	Period_A	Other	Global@Other@Period_A	Global@Period_A	Estonia
ERR2603093	Global	Forest	2015	Period_A	Other	Global@Other@Period_A	Global@Period_A	Estonia
ERR1877663	Global	Forest	2014	Period_A	Other	Global@Other@Period_A	Global@Period_A	Australia
ERR2603315	Global	Forest	2015	Period_A	Other	Global@Other@Period_A	Global@Period_A	Estonia
ERR2603043	Global	Forest	2015	Period_A	Other	Global@Other@Period_A	Global@Period_A	Estonia
ERR2603156	Global	Forest	2015	Period_A	Other	Global@Other@Period_A	Global@Period_A	Estonia
ERR1877801	Global	Forest	2014	Period_A	Other	Global@Other@Period_A	Global@Period_A	Papua New Guinea
ERR2603144	Global	Forest	2015	Period_A	Other	Global@Other@Period_A	Global@Period_A	Estonia
ERR2603058	Global	Forest	2015	Period_A	Other	Global@Other@Period_A	Global@Period_A	Estonia
ERR2603122	Global	Forest	2015	Period_A	Other	Global@Other@Period_A	Global@Period_A	Estonia
ERR1877799	Global	Forest	2014	Period_A	Other	Global@Other@Period_A	Global@Period_A	Papua New Guinea
ERR1877685	Global	Forest	2014	Period_A	Other	Global@Other@Period_A	Global@Period_A	Papua New Guinea
ERR2603082	Global	Forest	2015	Period_A	Other	Global@Other@Period_A	Global@Period_A	Estonia
ERR2603280	Global	Forest	2015	Period_A	Other	Global@Other@Period_A	Global@Period_A	Estonia
ERR2603092	Global	Forest	2015	Period_A	Other	Global@Other@Period_A	Global@Period_A	Estonia
ERR2603234	Global	Forest	2015	Period_A	Other	Global@Other@Period_A	Global@Period_A	Estonia
ERR2603105	Global	Forest	2015	Period_A	Other	Global@Other@Period_A	Global@Period_A	Estonia
ERR1877874	Global	Forest	2014	Period_A	Other	Global@Other@Period_A	Global@Period_A	Papua New Guinea
ERR2603116	Global	Forest	2015	Period_A	Other	Global@Other@Period_A	Global@Period_A	Estonia
ERR2603198	Global	Forest	2015	Period_A	Other	Global@Other@Period_A	Global@Period_A	Estonia
ERR2603238	Global	Forest	2015	Period_A	Other	Global@Other@Period_A	Global@Period_A	Estonia
ERR2603321	Global	Forest	2015	Period_A	Other	Global@Other@Period_A	Global@Period_A	Estonia
ERR2603259	Global	Forest	2015	Period_A	Other	Global@Other@Period_A	Global@Period_A	Estonia
ERR1877679	Global	Forest	2014	Period_A	Other	Global@Other@Period_A	Global@Period_A	Papua New Guinea
ERR2603183	Global	Forest	2015	Period_A	Other	Global@Other@Period_A	Global@Period_A	Estonia
ERR1877826	Global	Forest	2014	Period_A	Other	Global@Other@Period_A	Global@Period_A	Australia
ERR2603066	Global	Forest	2015	Period_A	Other	Global@Other@Period_A	Global@Period_A	Estonia
ERR2603130	Global	Forest	2015	Period_A	Other	Global@Other@Period_A	Global@Period_A	Estonia
ERR2603096	Global	Forest	2015	Period_A	Other	Global@Other@Period_A	Global@Period_A	Estonia
ERR2603094	Global	Forest	2015	Period_A	Other	Global@Other@Period_A	Global@Period_A	Estonia
ERR2603293	Global	Forest	2015	Period_A	Other	Global@Other@Period_A	Global@Period_A	Estonia
ERR2603252	Global	Forest	2015	Period_A	Other	Global@Other@Period_A	Global@Period_A	Estonia
ERR1877916	Global	Forest	2014	Period_A	Other	Global@Other@Period_A	Global@Period_A	Papua New Guinea
ERR1877782	Global	Forest	2014	Period_A	Other	Global@Other@Period_A	Global@Period_A	Papua New Guinea
ERR1877730	Global	Forest	2014	Period_A	Other	Global@Other@Period_A	Global@Period_A	Australia
ERR2603237	Global	Forest	2015	Period_A	Other	Global@Other@Period_A	Global@Period_A	Estonia
SRR5626771	Global	Forest	2015	Period_A	Other	Global@Other@Period_A	Global@Period_A	Switzerland
ERR2603079	Global	Forest	2015	Period_A	Other	Global@Other@Period_A	Global@Period_A	Estonia
ERR2603298	Global	Forest	2015	Period_A	Other	Global@Other@Period_A	Global@Period_A	Estonia
ERR2603132	Global	Forest	2015	Period_A	Other	Global@Other@Period_A	Global@Period_A	Estonia
ERR1877686	Global	Forest	2014	Period_A	Other	Global@Other@Period_A	Global@Period_A	Papua New Guinea
ERR2603308	Global	Forest	2015	Period_A	Other	Global@Other@Period_A	Global@Period_A	Estonia
ERR1877797	Global	Forest	2014	Period_A	Other	Global@Other@Period_A	Global@Period_A	Australia
ERR1877899	Global	Forest	2014	Period_A	Other	Global@Other@Period_A	Global@Period_A	Papua New Guinea
ERR2603189	Global	Forest	2015	Period_A	Other	Global@Other@Period_A	Global@Period_A	Estonia
ERR1877684	Global	Forest	2014	Period_A	Other	Global@Other@Period_A	Global@Period_A	Papua New Guinea
ERR2603224	Global	Forest	2015	Period_A	Other	Global@Other@Period_A	Global@Period_A	Estonia
ERR2603112	Global	Forest	2015	Period_A	Other	Global@Other@Period_A	Global@Period_A	Estonia
ERR2603153	Global	Forest	2015	Period_A	Other	Global@Other@Period_A	Global@Period_A	Estonia
ERR2603257	Global	Forest	2015	Period_A	Other	Global@Other@Period_A	Global@Period_A	Estonia
ERR2603221	Global	Forest	2015	Period_A	Other	Global@Other@Period_A	Global@Period_A	Estonia
ERR2603036	Global	Forest	2015	Period_A	Other	Global@Other@Period_A	Global@Period_A	Estonia
ERR1877725	Global	Forest	2014	Period_A	Other	Global@Other@Period_A	Global@Period_A	Australia
ERR2603048	Global	Forest	2015	Period_A	Other	Global@Other@Period_A	Global@Period_A	Estonia
ERR2603235	Global	Forest	2015	Period_A	Other	Global@Other@Period_A	Global@Period_A	Estonia
ERR1877872	Global	Forest	2014	Period_A	Other	Global@Other@Period_A	Global@Period_A	Papua New Guinea
ERR2603074	Global	Forest	2015	Period_A	Other	Global@Other@Period_A	Global@Period_A	Estonia
ERR1877807	Global	Forest	2014	Period_A	Other	Global@Other@Period_A	Global@Period_A	Papua New Guinea
ERR2603287	Global	Forest	2015	Period_A	Other	Global@Other@Period_A	Global@Period_A	Estonia
ERR2603075	Global	Forest	2015	Period_A	Other	Global@Other@Period_A	Global@Period_A	Estonia
ERR2603076	Global	Forest	2015	Period_A	Other	Global@Other@Period_A	Global@Period_A	Estonia
SRR9656173	Global	Forest	2015	Period_A	Other	Global@Other@Period_A	Global@Period_A	New Zealand
ERR2603119	Global	Forest	2015	Period_A	Other	Global@Other@Period_A	Global@Period_A	Estonia
ERR2603294	Global	Forest	2015	Period_A	Other	Global@Other@Period_A	Global@Period_A	Estonia
ERR2603045	Global	Forest	2015	Period_A	Other	Global@Other@Period_A	Global@Period_A	Estonia
ERR2603193	Global	Forest	2015	Period_A	Other	Global@Other@Period_A	Global@Period_A	Estonia
ERR2603055	Global	Forest	2015	Period_A	Other	Global@Other@Period_A	Global@Period_A	Estonia
ERR1877871	Global	Forest	2014	Period_A	Other	Global@Other@Period_A	Global@Period_A	Papua New Guinea
ERR2603117	Global	Forest	2015	Period_A	Other	Global@Other@Period_A	Global@Period_A	Estonia
ERR2603034	Global	Forest	2015	Period_A	Other	Global@Other@Period_A	Global@Period_A	Estonia
ERR2603128	Global	Forest	2015	Period_A	Other	Global@Other@Period_A	Global@Period_A	Estonia
ERR2603290	Global	Forest	2015	Period_A	Other	Global@Other@Period_A	Global@Period_A	Estonia
ERR2603073	Global	Forest	2015	Period_A	Other	Global@Other@Period_A	Global@Period_A	Estonia
ERR2603187	Global	Forest	2015	Period_A	Other	Global@Other@Period_A	Global@Period_A	Estonia
ERR2603166	Global	Forest	2015	Period_A	Other	Global@Other@Period_A	Global@Period_A	Estonia
ERR2603282	Global	Forest	2015	Period_A	Other	Global@Other@Period_A	Global@Period_A	Estonia
ERR2603218	Global	Forest	2015	Period_A	Other	Global@Other@Period_A	Global@Period_A	Estonia
ERR1877798	Global	Forest	2014	Period_A	Other	Global@Other@Period_A	Global@Period_A	Papua New Guinea
ERR1877839	Global	Forest	2014	Period_A	Other	Global@Other@Period_A	Global@Period_A	Papua New Guinea
SRR7590085	Global	Forest	2015	Period_A	Other	Global@Other@Period_A	Global@Period_A	Czech Republic
ERR2603209	Global	Forest	2015	Period_A	Other	Global@Other@Period_A	Global@Period_A	Estonia
ERR2603211	Global	Forest	2015	Period_A	Other	Global@Other@Period_A	Global@Period_A	Estonia
ERR2603263	Global	Forest	2015	Period_A	Other	Global@Other@Period_A	Global@Period_A	Estonia
ERR2603064	Global	Forest	2015	Period_A	Other	Global@Other@Period_A	Global@Period_A	Latvia
ERR1877781	Global	Forest	2014	Period_A	Other	Global@Other@Period_A	Global@Period_A	Papua New Guinea
ERR2603097	Global	Forest	2015	Period_A	Other	Global@Other@Period_A	Global@Period_A	Estonia
ERR2603283	Global	Forest	2015	Period_A	Other	Global@Other@Period_A	Global@Period_A	Estonia
ERR2603304	Global	Forest	2015	Period_A	Other	Global@Other@Period_A	Global@Period_A	Estonia
ERR2603163	Global	Forest	2015	Period_A	Other	Global@Other@Period_A	Global@Period_A	Estonia
ERR2603053	Global	Forest	2015	Period_A	Other	Global@Other@Period_A	Global@Period_A	Estonia
ERR1877796	Global	Forest	2014	Period_A	Other	Global@Other@Period_A	Global@Period_A	Australia
ERR2603149	Global	Forest	2015	Period_A	Other	Global@Other@Period_A	Global@Period_A	Estonia
ERR1877898	Global	Forest	2014	Period_A	Other	Global@Other@Period_A	Global@Period_A	Papua New Guinea
ERR2603289	Global	Forest	2015	Period_A	Other	Global@Other@Period_A	Global@Period_A	Estonia
ERR2603216	Global	Forest	2015	Period_A	Other	Global@Other@Period_A	Global@Period_A	Estonia
ERR1877804	Global	Forest	2014	Period_A	Other	Global@Other@Period_A	Global@Period_A	Papua New Guinea
ERR2603071	Global	Forest	2015	Period_A	Other	Global@Other@Period_A	Global@Period_A	Estonia
ERR2603110	Global	Forest	2015	Period_A	Other	Global@Other@Period_A	Global@Period_A	Estonia
ERR2603115	Global	Forest	2015	Period_A	Other	Global@Other@Period_A	Global@Period_A	Estonia
ERR2603120	Global	Forest	2015	Period_A	Other	Global@Other@Period_A	Global@Period_A	Estonia
SRR5626769	Global	Forest	2015	Period_A	Other	Global@Other@Period_A	Global@Period_A	Switzerland
ERR2603146	Global	Forest	2015	Period_A	Other	Global@Other@Period_A	Global@Period_A	Estonia
ERR2603160	Global	Forest	2015	Period_A	Other	Global@Other@Period_A	Global@Period_A	Estonia
ERR1877795	Global	Forest	2014	Period_A	Other	Global@Other@Period_A	Global@Period_A	Australia
ERR2603248	Global	Forest	2015	Period_A	Other	Global@Other@Period_A	Global@Period_A	Estonia
ERR1877858	Global	Forest	2014	Period_A	Other	Global@Other@Period_A	Global@Period_A	Australia
ERR2603286	Global	Forest	2015	Period_A	Other	Global@Other@Period_A	Global@Period_A	Estonia
ERR2603121	Global	Forest	2015	Period_A	Other	Global@Other@Period_A	Global@Period_A	Estonia
ERR2603249	Global	Forest	2015	Period_A	Other	Global@Other@Period_A	Global@Period_A	Estonia
ERR1877792	Global	Forest	2014	Period_A	Other	Global@Other@Period_A	Global@Period_A	Australia
SRR5626770	Global	Forest	2015	Period_A	Other	Global@Other@Period_A	Global@Period_A	Switzerland
ERR2603170	Global	Forest	2015	Period_A	Other	Global@Other@Period_A	Global@Period_A	Estonia
ERR2603174	Global	Forest	2015	Period_A	Other	Global@Other@Period_A	Global@Period_A	Estonia
ERR2603052	Global	Forest	2015	Period_A	Other	Global@Other@Period_A	Global@Period_A	Estonia
ERR2603047	Global	Forest	2015	Period_A	Other	Global@Other@Period_A	Global@Period_A	Estonia
ERR2603295	Global	Forest	2015	Period_A	Other	Global@Other@Period_A	Global@Period_A	Estonia
ERR2603232	Global	Forest	2015	Period_A	Other	Global@Other@Period_A	Global@Period_A	Estonia
ERR2603318	Global	Forest	2015	Period_A	Other	Global@Other@Period_A	Global@Period_A	Estonia
ERR2603213	Global	Forest	2015	Period_A	Other	Global@Other@Period_A	Global@Period_A	Estonia
ERR1877900	Global	Forest	2014	Period_A	Other	Global@Other@Period_A	Global@Period_A	Papua New Guinea
ERR2603126	Global	Forest	2015	Period_A	Other	Global@Other@Period_A	Global@Period_A	Estonia
ERR2603307	Global	Forest	2015	Period_A	Other	Global@Other@Period_A	Global@Period_A	Estonia
ERR2603157	Global	Forest	2015	Period_A	Other	Global@Other@Period_A	Global@Period_A	Estonia
ERR2603159	Global	Forest	2015	Period_A	Other	Global@Other@Period_A	Global@Period_A	Estonia
ERR2603323	Global	Forest	2015	Period_A	Other	Global@Other@Period_A	Global@Period_A	Estonia
ERR2603300	Global	Forest	2015	Period_A	Other	Global@Other@Period_A	Global@Period_A	Estonia
ERR2603063	Global	Forest	2015	Period_A	Other	Global@Other@Period_A	Global@Period_A	Latvia
ERR2603065	Global	Forest	2015	Period_A	Other	Global@Other@Period_A	Global@Period_A	Estonia
ERR2603309	Global	Forest	2015	Period_A	Other	Global@Other@Period_A	Global@Period_A	Estonia
ERR1877769	Global	Forest	2014	Period_A	Other	Global@Other@Period_A	Global@Period_A	Papua New Guinea
ERR1877838	Global	Forest	2014	Period_A	Other	Global@Other@Period_A	Global@Period_A	Papua New Guinea
ERR2603083	Global	Forest	2015	Period_A	Other	Global@Other@Period_A	Global@Period_A	Estonia
ERR1877802	Global	Forest	2014	Period_A	Other	Global@Other@Period_A	Global@Period_A	Papua New Guinea
ERR2603057	Global	Forest	2015	Period_A	Other	Global@Other@Period_A	Global@Period_A	Estonia
ERR1877770	Global	Forest	2014	Period_A	Other	Global@Other@Period_A	Global@Period_A	Papua New Guinea
ERR2603129	Global	Forest	2015	Period_A	Other	Global@Other@Period_A	Global@Period_A	Estonia
ERR2603267	Global	Forest	2015	Period_A	Other	Global@Other@Period_A	Global@Period_A	Estonia
ERR2603265	Global	Forest	2015	Period_A	Other	Global@Other@Period_A	Global@Period_A	Estonia
ERR1877824	Global	Forest	2014	Period_A	Other	Global@Other@Period_A	Global@Period_A	Papua New Guinea
ERR2603100	Global	Forest	2015	Period_A	Other	Global@Other@Period_A	Global@Period_A	Estonia
ERR2603292	Global	Forest	2015	Period_A	Other	Global@Other@Period_A	Global@Period_A	Estonia
ERR2603145	Global	Forest	2015	Period_A	Other	Global@Other@Period_A	Global@Period_A	Estonia
ERR2603311	Global	Forest	2015	Period_A	Other	Global@Other@Period_A	Global@Period_A	Estonia
SRR5626761	Global	Forest	2015	Period_A	Other	Global@Other@Period_A	Global@Period_A	Switzerland
ERR2603226	Global	Forest	2015	Period_A	Other	Global@Other@Period_A	Global@Period_A	Estonia
ERR2603087	Global	Forest	2015	Period_A	Other	Global@Other@Period_A	Global@Period_A	Estonia
ERR2603305	Global	Forest	2015	Period_A	Other	Global@Other@Period_A	Global@Period_A	Estonia
ERR1877773	Global	Forest	2014	Period_A	Other	Global@Other@Period_A	Global@Period_A	Papua New Guinea
ERR2603227	Global	Forest	2015	Period_A	Other	Global@Other@Period_A	Global@Period_A	Estonia
ERR2603085	Global	Forest	2015	Period_A	Other	Global@Other@Period_A	Global@Period_A	Estonia
ERR2603041	Global	Forest	2015	Period_A	Other	Global@Other@Period_A	Global@Period_A	Estonia
ERR2603273	Global	Forest	2015	Period_A	Other	Global@Other@Period_A	Global@Period_A	Estonia
ERR2603171	Global	Forest	2015	Period_A	Other	Global@Other@Period_A	Global@Period_A	Estonia
ERR1877901	Global	Forest	2014	Period_A	Other	Global@Other@Period_A	Global@Period_A	Papua New Guinea
ERR1877741	Global	Forest	2014	Period_A	Other	Global@Other@Period_A	Global@Period_A	Australia
ERR2603319	Global	Forest	2015	Period_A	Other	Global@Other@Period_A	Global@Period_A	Estonia
ERR2603184	Global	Forest	2015	Period_A	Other	Global@Other@Period_A	Global@Period_A	Estonia
SRR5918989	Global	Grassland	2013	Period_A	Other	Global@Other@Period_A	Global@Period_A	Australia
SRR5216117	Global	Grassland	2015	Period_A	Other	Global@Other@Period_A	Global@Period_A	USA
ERR911221	Global	Grassland	2012	Period_A	Other	Global@Other@Period_A	Global@Period_A	Australia
ERR911323	Global	Grassland	2013	Period_A	Other	Global@Other@Period_A	Global@Period_A	Australia
SRR5213592	Global	Grassland	2015	Period_A	Other	Global@Other@Period_A	Global@Period_A	USA
ERR911296	Global	Grassland	2013	Period_A	Other	Global@Other@Period_A	Global@Period_A	Australia
SRR9656185	Global	Grassland	2014	Period_A	Other	Global@Other@Period_A	Global@Period_A	New Zealand
ERR911240	Global	Grassland	2012	Period_A	Other	Global@Other@Period_A	Global@Period_A	Australia
SRR9656186	Global	Grassland	2014	Period_A	Other	Global@Other@Period_A	Global@Period_A	New Zealand
ERR911265	Global	Grassland	2013	Period_A	Other	Global@Other@Period_A	Global@Period_A	Australia
SRR5438046	Global	Grassland	2014	Period_A	Other	Global@Other@Period_A	Global@Period_A	USA
ERR911272	Global	Grassland	2013	Period_A	Other	Global@Other@Period_A	Global@Period_A	Australia
ERR911327	Global	Grassland	2013	Period_A	Other	Global@Other@Period_A	Global@Period_A	Australia
SRR5438132	Global	Grassland	2014	Period_A	Other	Global@Other@Period_A	Global@Period_A	USA
ERR911233	Global	Grassland	2012	Period_A	Other	Global@Other@Period_A	Global@Period_A	Australia
SRR5437879	Global	Grassland	2014	Period_A	Other	Global@Other@Period_A	Global@Period_A	USA
ERR911343	Global	Grassland	2013	Period_A	Other	Global@Other@Period_A	Global@Period_A	Australia
SRR5919199	Global	Grassland	2012	Period_A	Other	Global@Other@Period_A	Global@Period_A	Australia
ERR911286	Global	Grassland	2013	Period_A	Other	Global@Other@Period_A	Global@Period_A	Australia
SRR5438270	Global	Grassland	2014	Period_A	Other	Global@Other@Period_A	Global@Period_A	USA
SRR5919202	Global	Grassland	2012	Period_A	Other	Global@Other@Period_A	Global@Period_A	Australia
ERR911202	Global	Grassland	2013	Period_A	Other	Global@Other@Period_A	Global@Period_A	Australia
SRR5916294	Global	Grassland	2014	Period_A	Other	Global@Other@Period_A	Global@Period_A	Australia
ERR911204	Global	Grassland	2013	Period_A	Other	Global@Other@Period_A	Global@Period_A	Australia
ERR911328	Global	Grassland	2013	Period_A	Other	Global@Other@Period_A	Global@Period_A	Australia
ERR911312	Global	Grassland	2013	Period_A	Other	Global@Other@Period_A	Global@Period_A	Australia
ERR911208	Global	Grassland	2013	Period_A	Other	Global@Other@Period_A	Global@Period_A	Australia
ERR911271	Global	Grassland	2013	Period_A	Other	Global@Other@Period_A	Global@Period_A	Australia
ERR911270	Global	Grassland	2013	Period_A	Other	Global@Other@Period_A	Global@Period_A	Australia
SRR5438093	Global	Grassland	2014	Period_A	Other	Global@Other@Period_A	Global@Period_A	USA
ERR911237	Global	Grassland	2012	Period_A	Other	Global@Other@Period_A	Global@Period_A	Australia
ERR911350	Global	Grassland	2013	Period_A	Other	Global@Other@Period_A	Global@Period_A	Australia
ERR911239	Global	Grassland	2012	Period_A	Other	Global@Other@Period_A	Global@Period_A	Australia
SRR5881409	Global	Grassland	2015	Period_A	Other	Global@Other@Period_A	Global@Period_A	USA
SRR5213083	Global	Grassland	2015	Period_A	Other	Global@Other@Period_A	Global@Period_A	USA
ERR911348	Global	Grassland	2013	Period_A	Other	Global@Other@Period_A	Global@Period_A	Australia
SRR5829696	Global	Grassland	2013	Period_A	Other	Global@Other@Period_A	Global@Period_A	USA
ERR911359	Global	Grassland	2013	Period_A	Other	Global@Other@Period_A	Global@Period_A	Australia
SRR5915956	Global	Grassland	2014	Period_A	Other	Global@Other@Period_A	Global@Period_A	Australia
SRR4051794	Global	Grassland	2008	Period_A	Other	Global@Other@Period_A	Global@Period_A	USA
ERR911203	Global	Grassland	2013	Period_A	Other	Global@Other@Period_A	Global@Period_A	Australia
SRR5919200	Global	Grassland	2012	Period_A	Other	Global@Other@Period_A	Global@Period_A	Australia
ERR911357	Global	Grassland	2013	Period_A	Other	Global@Other@Period_A	Global@Period_A	Australia
ERR911236	Global	Grassland	2012	Period_A	Other	Global@Other@Period_A	Global@Period_A	Australia
SRR4027030	Global	Grassland	2009	Period_A	Other	Global@Other@Period_A	Global@Period_A	USA
SRR9656183	Global	Grassland	2014	Period_A	Other	Global@Other@Period_A	Global@Period_A	New Zealand
SRR5438105	Global	Grassland	2014	Period_A	Other	Global@Other@Period_A	Global@Period_A	USA
ERR911266	Global	Grassland	2013	Period_A	Other	Global@Other@Period_A	Global@Period_A	Australia
ERR911311	Global	Grassland	2013	Period_A	Other	Global@Other@Period_A	Global@Period_A	Australia
ERR911345	Global	Grassland	2013	Period_A	Other	Global@Other@Period_A	Global@Period_A	Australia
ERR911308	Global	Grassland	2013	Period_A	Other	Global@Other@Period_A	Global@Period_A	Australia
SRR5438067	Global	Grassland	2014	Period_A	Other	Global@Other@Period_A	Global@Period_A	USA
SRR5438552	Global	Grassland	2014	Period_A	Other	Global@Other@Period_A	Global@Period_A	USA
SRR5919206	Global	Grassland	2012	Period_A	Other	Global@Other@Period_A	Global@Period_A	Australia
SRR5438477	Global	Grassland	2014	Period_A	Other	Global@Other@Period_A	Global@Period_A	USA
SRR9656182	Global	Grassland	2014	Period_A	Other	Global@Other@Period_A	Global@Period_A	New Zealand
SRR3954474	Global	Grassland	2008	Period_A	Other	Global@Other@Period_A	Global@Period_A	USA
ERR911340	Global	Grassland	2013	Period_A	Other	Global@Other@Period_A	Global@Period_A	Australia
ERR911235	Global	Grassland	2012	Period_A	Other	Global@Other@Period_A	Global@Period_A	Australia
ERR911353	Global	Grassland	2013	Period_A	Other	Global@Other@Period_A	Global@Period_A	Australia
ERR911326	Global	Grassland	2013	Period_A	Other	Global@Other@Period_A	Global@Period_A	Australia
ERR911352	Global	Grassland	2013	Period_A	Other	Global@Other@Period_A	Global@Period_A	Australia
SRR5881397	Global	Grassland	2015	Period_A	Other	Global@Other@Period_A	Global@Period_A	USA
ERR911254	Global	Grassland	2012	Period_A	Other	Global@Other@Period_A	Global@Period_A	Australia
SRR5438045	Global	Grassland	2014	Period_A	Other	Global@Other@Period_A	Global@Period_A	USA
ERR1877926	Global	Grassland	2014	Period_A	Other	Global@Other@Period_A	Global@Period_A	Australia
SRR5919102	Global	Grassland	2013	Period_A	Other	Global@Other@Period_A	Global@Period_A	Australia
SRR5919109	Global	Grassland	2012	Period_A	Other	Global@Other@Period_A	Global@Period_A	Australia
SRR5915952	Global	Grassland	2014	Period_A	Other	Global@Other@Period_A	Global@Period_A	Australia
ERR911355	Global	Grassland	2013	Period_A	Other	Global@Other@Period_A	Global@Period_A	Australia
SRR5881628	Global	Grassland	2015	Period_A	Other	Global@Other@Period_A	Global@Period_A	USA
SRR5207249	Global	Grassland	2014	Period_A	Other	Global@Other@Period_A	Global@Period_A	USA
ERR911285	Global	Grassland	2013	Period_A	Other	Global@Other@Period_A	Global@Period_A	Australia
SRR5918978	Global	Grassland	2011	Period_A	Other	Global@Other@Period_A	Global@Period_A	Australia
SRR9656179	Global	Grassland	2014	Period_A	Other	Global@Other@Period_A	Global@Period_A	New Zealand
ERR911282	Global	Grassland	2013	Period_A	Other	Global@Other@Period_A	Global@Period_A	Australia
SRR9656187	Global	Grassland	2014	Period_A	Other	Global@Other@Period_A	Global@Period_A	New Zealand
ERR911330	Global	Grassland	2013	Period_A	Other	Global@Other@Period_A	Global@Period_A	Australia
SRR5437016	Global	Grassland	2014	Period_A	Other	Global@Other@Period_A	Global@Period_A	USA
ERR911354	Global	Grassland	2013	Period_A	Other	Global@Other@Period_A	Global@Period_A	Australia
SRR5437868	Global	Grassland	2014	Period_A	Other	Global@Other@Period_A	Global@Period_A	USA
ERR911358	Global	Grassland	2013	Period_A	Other	Global@Other@Period_A	Global@Period_A	Australia
SRR5213082	Global	Grassland	2015	Period_A	Other	Global@Other@Period_A	Global@Period_A	USA
SRR5437867	Global	Grassland	2014	Period_A	Other	Global@Other@Period_A	Global@Period_A	USA
ERR911268	Global	Grassland	2013	Period_A	Other	Global@Other@Period_A	Global@Period_A	Australia
ERR911222	Global	Grassland	2012	Period_A	Other	Global@Other@Period_A	Global@Period_A	Australia
SRR5918955	Global	Grassland	2013	Period_A	Other	Global@Other@Period_A	Global@Period_A	Australia
ERR911234	Global	Grassland	2012	Period_A	Other	Global@Other@Period_A	Global@Period_A	Australia
ERR911310	Global	Grassland	2013	Period_A	Other	Global@Other@Period_A	Global@Period_A	Australia
SRR5881392	Global	Grassland	2015	Period_A	Other	Global@Other@Period_A	Global@Period_A	USA
SRR5437870	Global	Grassland	2014	Period_A	Other	Global@Other@Period_A	Global@Period_A	USA
SRR10360659	Global	Grassland	2015	Period_A	Other	Global@Other@Period_A	Global@Period_A	USA
ERR911249	Global	Grassland	2012	Period_A	Other	Global@Other@Period_A	Global@Period_A	Australia
SRR5256712	Global	Grassland	2013	Period_A	Other	Global@Other@Period_A	Global@Period_A	USA
SRR5256885	Global	Grassland	2013	Period_A	Other	Global@Other@Period_A	Global@Period_A	USA
ERR911313	Global	Grassland	2013	Period_A	Other	Global@Other@Period_A	Global@Period_A	Australia
SRR5256884	Global	Grassland	2013	Period_A	Other	Global@Other@Period_A	Global@Period_A	USA
ERR911347	Global	Grassland	2013	Period_A	Other	Global@Other@Period_A	Global@Period_A	Australia
SRR5215218	Global	Grassland	2013	Period_A	Other	Global@Other@Period_A	Global@Period_A	USA
ERR911238	Global	Grassland	2012	Period_A	Other	Global@Other@Period_A	Global@Period_A	Australia
SRR5438309	Global	Grassland	2014	Period_A	Other	Global@Other@Period_A	Global@Period_A	USA
ERR911252	Global	Grassland	2012	Period_A	Other	Global@Other@Period_A	Global@Period_A	Australia
SRR5881293	Global	Grassland	2015	Period_A	Other	Global@Other@Period_A	Global@Period_A	USA
SRR5881398	Global	Grassland	2015	Period_A	Other	Global@Other@Period_A	Global@Period_A	USA
ERR911309	Global	Grassland	2013	Period_A	Other	Global@Other@Period_A	Global@Period_A	Australia
ERR911329	Global	Grassland	2013	Period_A	Other	Global@Other@Period_A	Global@Period_A	Australia
ERR911341	Global	Grassland	2013	Period_A	Other	Global@Other@Period_A	Global@Period_A	Australia
ERR911351	Global	Grassland	2013	Period_A	Other	Global@Other@Period_A	Global@Period_A	Australia
ERR911255	Global	Grassland	2012	Period_A	Other	Global@Other@Period_A	Global@Period_A	Australia
SRR5215213	Global	Grassland	2013	Period_A	Other	Global@Other@Period_A	Global@Period_A	USA
SRR5256714	Global	Grassland	2013	Period_A	Other	Global@Other@Period_A	Global@Period_A	USA
ERR911324	Global	Grassland	2013	Period_A	Other	Global@Other@Period_A	Global@Period_A	Australia
SRR5918988	Global	Grassland	2013	Period_A	Other	Global@Other@Period_A	Global@Period_A	Australia
ERR911325	Global	Grassland	2013	Period_A	Other	Global@Other@Period_A	Global@Period_A	Australia
SRR5437899	Global	Grassland	2014	Period_A	Other	Global@Other@Period_A	Global@Period_A	USA
ERR911201	Global	Grassland	2013	Period_A	Other	Global@Other@Period_A	Global@Period_A	Australia
ERR911256	Global	Grassland	2012	Period_A	Other	Global@Other@Period_A	Global@Period_A	Australia
SRR5919197	Global	Grassland	2012	Period_A	Other	Global@Other@Period_A	Global@Period_A	Australia
ERR911251	Global	Grassland	2012	Period_A	Other	Global@Other@Period_A	Global@Period_A	Australia
SRR5919198	Global	Grassland	2012	Period_A	Other	Global@Other@Period_A	Global@Period_A	Australia
ERR911206	Global	Grassland	2013	Period_A	Other	Global@Other@Period_A	Global@Period_A	Australia
SRR5438874	Global	Grassland	2014	Period_A	Other	Global@Other@Period_A	Global@Period_A	USA
SRR5258706	Global	Grassland	2013	Period_A	Other	Global@Other@Period_A	Global@Period_A	USA
SRR3954473	Global	Grassland	2008	Period_A	Other	Global@Other@Period_A	Global@Period_A	USA
ERR911205	Global	Grassland	2013	Period_A	Other	Global@Other@Period_A	Global@Period_A	Australia
ERR911224	Global	Grassland	2012	Period_A	Other	Global@Other@Period_A	Global@Period_A	Australia
SRR9656169	Global	Grassland	2013	Period_A	Other	Global@Other@Period_A	Global@Period_A	USA
SRR18710090	Global	Grassland	2009	Period_A	Other	Global@Other@Period_A	Global@Period_A	USA
SRR5919204	Global	Grassland	2012	Period_A	Other	Global@Other@Period_A	Global@Period_A	Australia
ERR911344	Global	Grassland	2013	Period_A	Other	Global@Other@Period_A	Global@Period_A	Australia
SRR5881227	Global	Grassland	2015	Period_A	Other	Global@Other@Period_A	Global@Period_A	USA
SRR5438094	Global	Grassland	2014	Period_A	Other	Global@Other@Period_A	Global@Period_A	USA
SRR5437762	Global	Grassland	2014	Period_A	Other	Global@Other@Period_A	Global@Period_A	USA
ERR911219	Global	Grassland	2012	Period_A	Other	Global@Other@Period_A	Global@Period_A	Australia
ERR911349	Global	Grassland	2013	Period_A	Other	Global@Other@Period_A	Global@Period_A	Australia
SRR5918911	Global	Grassland	2012	Period_A	Other	Global@Other@Period_A	Global@Period_A	Australia
SRR5216110	Global	Grassland	2015	Period_A	Other	Global@Other@Period_A	Global@Period_A	USA
ERR911217	Global	Grassland	2012	Period_A	Other	Global@Other@Period_A	Global@Period_A	Australia
SRR2140746	Global	Grassland	2014	Period_A	Other	Global@Other@Period_A	Global@Period_A	USA
SRR5918912	Global	Grassland	2012	Period_A	Other	Global@Other@Period_A	Global@Period_A	Australia
ERR911314	Global	Grassland	2013	Period_A	Other	Global@Other@Period_A	Global@Period_A	Australia
SRR5919099	Global	Grassland	2013	Period_A	Other	Global@Other@Period_A	Global@Period_A	Australia
ERR911346	Global	Grassland	2013	Period_A	Other	Global@Other@Period_A	Global@Period_A	Australia
SRR5213078	Global	Grassland	2015	Period_A	Other	Global@Other@Period_A	Global@Period_A	USA
ERR911267	Global	Grassland	2013	Period_A	Other	Global@Other@Period_A	Global@Period_A	Australia
SRR5919246	Global	Grassland	2013	Period_A	Other	Global@Other@Period_A	Global@Period_A	Australia
SRR9656180	Global	Grassland	2014	Period_A	Other	Global@Other@Period_A	Global@Period_A	New Zealand
SRR5213079	Global	Grassland	2015	Period_A	Other	Global@Other@Period_A	Global@Period_A	USA
SRR5881296	Global	Grassland	2015	Period_A	Other	Global@Other@Period_A	Global@Period_A	USA
SRR5438034	Global	Grassland	2014	Period_A	Other	Global@Other@Period_A	Global@Period_A	USA
SRR5213075	Global	Grassland	2015	Period_A	Other	Global@Other@Period_A	Global@Period_A	USA
ERR911207	Global	Grassland	2013	Period_A	Other	Global@Other@Period_A	Global@Period_A	Australia
SRR5437764	Global	Grassland	2014	Period_A	Other	Global@Other@Period_A	Global@Period_A	USA
ERR911269	Global	Grassland	2013	Period_A	Other	Global@Other@Period_A	Global@Period_A	Australia
SRR5213596	Global	Grassland	2015	Period_A	Other	Global@Other@Period_A	Global@Period_A	USA
SRR3984567	Global	Grassland	2011	Period_A	Other	Global@Other@Period_A	Global@Period_A	USA
ERR911297	Global	Grassland	2013	Period_A	Other	Global@Other@Period_A	Global@Period_A	Australia
ERR911223	Global	Grassland	2012	Period_A	Other	Global@Other@Period_A	Global@Period_A	Australia
ERR911339	Global	Grassland	2013	Period_A	Other	Global@Other@Period_A	Global@Period_A	Australia
ERR911253	Global	Grassland	2012	Period_A	Other	Global@Other@Period_A	Global@Period_A	Australia
ERR911356	Global	Grassland	2013	Period_A	Other	Global@Other@Period_A	Global@Period_A	Australia
ERR911220	Global	Grassland	2012	Period_A	Other	Global@Other@Period_A	Global@Period_A	Australia
SRR5213595	Global	Grassland	2015	Period_A	Other	Global@Other@Period_A	Global@Period_A	USA
ERR911250	Global	Grassland	2012	Period_A	Other	Global@Other@Period_A	Global@Period_A	Australia
SRR5205814	Global	Grassland	2014	Period_A	Other	Global@Other@Period_A	Global@Period_A	USA
SRR5207253	Global	Grassland	2014	Period_A	Other	Global@Other@Period_A	Global@Period_A	USA
SRR5436189	Global	Grassland	2014	Period_A	Other	Global@Other@Period_A	Global@Period_A	USA
SRR5436853	Global	Grassland	2014	Period_A	Other	Global@Other@Period_A	Global@Period_A	USA
SRR5207237	Global	Grassland	2014	Period_A	Other	Global@Other@Period_A	Global@Period_A	USA
SRR5437660	Global	Grassland	2014	Period_A	Other	Global@Other@Period_A	Global@Period_A	USA
SRR5205809	Global	Grassland	2014	Period_A	Other	Global@Other@Period_A	Global@Period_A	USA
SRR5436305	Global	Grassland	2014	Period_A	Other	Global@Other@Period_A	Global@Period_A	USA
SRR5205085	Global	Grassland	2014	Period_A	Other	Global@Other@Period_A	Global@Period_A	USA
SRR9656172	Global	Grassland	2015	Period_A	Other	Global@Other@Period_A	Global@Period_A	New Zealand
SRR5207302	Global	Grassland	2014	Period_A	Other	Global@Other@Period_A	Global@Period_A	USA
SRR5436309	Global	Grassland	2014	Period_A	Other	Global@Other@Period_A	Global@Period_A	USA
SRR9656174	Global	Grassland	2015	Period_A	Other	Global@Other@Period_A	Global@Period_A	New Zealand
SRR5207247	Global	Grassland	2014	Period_A	Other	Global@Other@Period_A	Global@Period_A	USA
SRR5207244	Global	Grassland	2014	Period_A	Other	Global@Other@Period_A	Global@Period_A	USA
SRR9656171	Global	Grassland	2015	Period_A	Other	Global@Other@Period_A	Global@Period_A	New Zealand
SRR5204863	Global	Grassland	2014	Period_A	Other	Global@Other@Period_A	Global@Period_A	USA
SRR5207245	Global	Grassland	2014	Period_A	Other	Global@Other@Period_A	Global@Period_A	USA
SRR7151506	Global	Unutilized land	2012	Period_A	Other	Global@Other@Period_A	Global@Period_A	Sweden
ERR2603179	Global	Unutilized land	2015	Period_A	Other	Global@Other@Period_A	Global@Period_A	Estonia
SRR7151598	Global	Unutilized land	2011	Period_A	Other	Global@Other@Period_A	Global@Period_A	Sweden
SRR6201959	Global	Unutilized land	2011	Period_A	Other	Global@Other@Period_A	Global@Period_A	USA
SRR6201952	Global	Unutilized land	2011	Period_A	Other	Global@Other@Period_A	Global@Period_A	USA
SRR7151677	Global	Unutilized land	2011	Period_A	Other	Global@Other@Period_A	Global@Period_A	Sweden
SRR7151637	Global	Unutilized land	2011	Period_A	Other	Global@Other@Period_A	Global@Period_A	Sweden
SRR7822554	Global	Unutilized land	2013	Period_A	Other	Global@Other@Period_A	Global@Period_A	Italy
SRR7151651	Global	Unutilized land	2012	Period_A	Other	Global@Other@Period_A	Global@Period_A	Sweden
SRR7151595	Global	Unutilized land	2011	Period_A	Other	Global@Other@Period_A	Global@Period_A	Sweden
SRR6201742	Global	Unutilized land	2011	Period_A	Other	Global@Other@Period_A	Global@Period_A	USA
SRR7151673	Global	Unutilized land	2012	Period_A	Other	Global@Other@Period_A	Global@Period_A	Sweden
SRR7151696	Global	Unutilized land	2012	Period_A	Other	Global@Other@Period_A	Global@Period_A	Sweden
SRR7151542	Global	Unutilized land	2012	Period_A	Other	Global@Other@Period_A	Global@Period_A	Sweden
SRR7151634	Global	Unutilized land	2012	Period_A	Other	Global@Other@Period_A	Global@Period_A	Sweden
SRR7151693	Global	Unutilized land	2011	Period_A	Other	Global@Other@Period_A	Global@Period_A	Sweden
SRR7151551	Global	Unutilized land	2012	Period_A	Other	Global@Other@Period_A	Global@Period_A	Sweden
SRR7151672	Global	Unutilized land	2012	Period_A	Other	Global@Other@Period_A	Global@Period_A	Sweden
SRR7151636	Global	Unutilized land	2011	Period_A	Other	Global@Other@Period_A	Global@Period_A	Sweden
ERR2603059	Global	Unutilized land	2015	Period_A	Other	Global@Other@Period_A	Global@Period_A	Estonia
SRR7151721	Global	Unutilized land	2011	Period_A	Other	Global@Other@Period_A	Global@Period_A	Sweden
SRR7151631	Global	Unutilized land	2011	Period_A	Other	Global@Other@Period_A	Global@Period_A	Sweden
SRR6201802	Global	Unutilized land	2011	Period_A	Other	Global@Other@Period_A	Global@Period_A	USA
SRR7151688	Global	Unutilized land	2012	Period_A	Other	Global@Other@Period_A	Global@Period_A	Sweden
SRR7151624	Global	Unutilized land	2011	Period_A	Other	Global@Other@Period_A	Global@Period_A	Sweden
SRR6201806	Global	Unutilized land	2011	Period_A	Other	Global@Other@Period_A	Global@Period_A	USA
SRR7151713	Global	Unutilized land	2011	Period_A	Other	Global@Other@Period_A	Global@Period_A	Sweden
SRR7151507	Global	Unutilized land	2012	Period_A	Other	Global@Other@Period_A	Global@Period_A	Sweden
SRR7151608	Global	Unutilized land	2012	Period_A	Other	Global@Other@Period_A	Global@Period_A	Sweden
SRR6201797	Global	Unutilized land	2011	Period_A	Other	Global@Other@Period_A	Global@Period_A	USA
SRR7151646	Global	Unutilized land	2012	Period_A	Other	Global@Other@Period_A	Global@Period_A	Sweden
SRR7151492	Global	Unutilized land	2012	Period_A	Other	Global@Other@Period_A	Global@Period_A	Sweden
SRR7151630	Global	Unutilized land	2011	Period_A	Other	Global@Other@Period_A	Global@Period_A	Sweden
SRR7151682	Global	Unutilized land	2012	Period_A	Other	Global@Other@Period_A	Global@Period_A	Sweden
SRR7151692	Global	Unutilized land	2012	Period_A	Other	Global@Other@Period_A	Global@Period_A	Sweden
SRR7151592	Global	Unutilized land	2011	Period_A	Other	Global@Other@Period_A	Global@Period_A	Sweden
SRR7151718	Global	Unutilized land	2011	Period_A	Other	Global@Other@Period_A	Global@Period_A	Sweden
SRR7151699	Global	Unutilized land	2011	Period_A	Other	Global@Other@Period_A	Global@Period_A	Sweden
SRR7151550	Global	Unutilized land	2012	Period_A	Other	Global@Other@Period_A	Global@Period_A	Sweden
SRR7151615	Global	Unutilized land	2012	Period_A	Other	Global@Other@Period_A	Global@Period_A	Sweden
SRR7151547	Global	Unutilized land	2012	Period_A	Other	Global@Other@Period_A	Global@Period_A	Sweden
SRR7151667	Global	Unutilized land	2011	Period_A	Other	Global@Other@Period_A	Global@Period_A	Sweden
SRR7151633	Global	Unutilized land	2012	Period_A	Other	Global@Other@Period_A	Global@Period_A	Sweden
SRR7151715	Global	Unutilized land	2011	Period_A	Other	Global@Other@Period_A	Global@Period_A	Sweden
SRR7151495	Global	Unutilized land	2012	Period_A	Other	Global@Other@Period_A	Global@Period_A	Sweden
SRR7151701	Global	Unutilized land	2011	Period_A	Other	Global@Other@Period_A	Global@Period_A	Sweden
SRR7151491	Global	Unutilized land	2012	Period_A	Other	Global@Other@Period_A	Global@Period_A	Sweden
SRR7151604	Global	Unutilized land	2012	Period_A	Other	Global@Other@Period_A	Global@Period_A	Sweden
SRR7151698	Global	Unutilized land	2011	Period_A	Other	Global@Other@Period_A	Global@Period_A	Sweden
SRR7151690	Global	Unutilized land	2012	Period_A	Other	Global@Other@Period_A	Global@Period_A	Sweden
SRR7151706	Global	Unutilized land	2012	Period_A	Other	Global@Other@Period_A	Global@Period_A	Sweden
SRR7151700	Global	Unutilized land	2011	Period_A	Other	Global@Other@Period_A	Global@Period_A	Sweden
SRR7151647	Global	Unutilized land	2012	Period_A	Other	Global@Other@Period_A	Global@Period_A	Sweden
SRR5919028	Global	Unutilized land	2013	Period_A	Other	Global@Other@Period_A	Global@Period_A	Australia
SRR7151548	Global	Unutilized land	2012	Period_A	Other	Global@Other@Period_A	Global@Period_A	Sweden
SRR11678143	Global	Unutilized land	2009	Period_A	Other	Global@Other@Period_A	Global@Period_A	Chile
SRR7151638	Global	Unutilized land	2012	Period_A	Other	Global@Other@Period_A	Global@Period_A	Sweden
SRR7822552	Global	Unutilized land	2013	Period_A	Other	Global@Other@Period_A	Global@Period_A	Italy
SRR7151538	Global	Unutilized land	2012	Period_A	Other	Global@Other@Period_A	Global@Period_A	Sweden
SRR7151714	Global	Unutilized land	2011	Period_A	Other	Global@Other@Period_A	Global@Period_A	Sweden
SRR7151691	Global	Unutilized land	2012	Period_A	Other	Global@Other@Period_A	Global@Period_A	Sweden
ERR2603266	Global	Unutilized land	2015	Period_A	Other	Global@Other@Period_A	Global@Period_A	Estonia
SRR7151629	Global	Unutilized land	2011	Period_A	Other	Global@Other@Period_A	Global@Period_A	Sweden
SRR7151674	Global	Unutilized land	2012	Period_A	Other	Global@Other@Period_A	Global@Period_A	Sweden
SRR7151602	Global	Unutilized land	2012	Period_A	Other	Global@Other@Period_A	Global@Period_A	Sweden
SRR7151540	Global	Unutilized land	2012	Period_A	Other	Global@Other@Period_A	Global@Period_A	Sweden
SRR7151545	Global	Unutilized land	2012	Period_A	Other	Global@Other@Period_A	Global@Period_A	Sweden
SRR6201741	Global	Unutilized land	2011	Period_A	Other	Global@Other@Period_A	Global@Period_A	USA
SRR7151676	Global	Unutilized land	2012	Period_A	Other	Global@Other@Period_A	Global@Period_A	Sweden
SRR7151712	Global	Unutilized land	2011	Period_A	Other	Global@Other@Period_A	Global@Period_A	Sweden
SRR4242551	Global	Unutilized land	2010	Period_A	Other	Global@Other@Period_A	Global@Period_A	Russia
SRR6201803	Global	Unutilized land	2011	Period_A	Other	Global@Other@Period_A	Global@Period_A	USA
SRR7151490	Global	Unutilized land	2012	Period_A	Other	Global@Other@Period_A	Global@Period_A	Sweden
SRR7151719	Global	Unutilized land	2011	Period_A	Other	Global@Other@Period_A	Global@Period_A	Sweden
SRR7151589	Global	Unutilized land	2011	Period_A	Other	Global@Other@Period_A	Global@Period_A	Sweden
SRR7151689	Global	Unutilized land	2012	Period_A	Other	Global@Other@Period_A	Global@Period_A	Sweden
SRR7151552	Global	Unutilized land	2012	Period_A	Other	Global@Other@Period_A	Global@Period_A	Sweden
SRR7151655	Global	Unutilized land	2012	Period_A	Other	Global@Other@Period_A	Global@Period_A	Sweden
SRR7151657	Global	Unutilized land	2011	Period_A	Other	Global@Other@Period_A	Global@Period_A	Sweden
SRR7151593	Global	Unutilized land	2011	Period_A	Other	Global@Other@Period_A	Global@Period_A	Sweden
SRR7151488	Global	Unutilized land	2011	Period_A	Other	Global@Other@Period_A	Global@Period_A	Sweden
SRR7151669	Global	Unutilized land	2012	Period_A	Other	Global@Other@Period_A	Global@Period_A	Sweden
SRR8742630	Global	Unutilized land	2015	Period_A	Other	Global@Other@Period_A	Global@Period_A	Canada
SRR7151680	Global	Unutilized land	2011	Period_A	Other	Global@Other@Period_A	Global@Period_A	Sweden
SRR6201929	Global	Unutilized land	2011	Period_A	Other	Global@Other@Period_A	Global@Period_A	USA
SRR7151590	Global	Unutilized land	2011	Period_A	Other	Global@Other@Period_A	Global@Period_A	Sweden
SRR7151543	Global	Unutilized land	2011	Period_A	Other	Global@Other@Period_A	Global@Period_A	Sweden
SRR7151695	Global	Unutilized land	2011	Period_A	Other	Global@Other@Period_A	Global@Period_A	Sweden
SRR7151601	Global	Unutilized land	2012	Period_A	Other	Global@Other@Period_A	Global@Period_A	Sweden
SRR7151505	Global	Unutilized land	2012	Period_A	Other	Global@Other@Period_A	Global@Period_A	Sweden
ERR2603281	Global	Unutilized land	2015	Period_A	Other	Global@Other@Period_A	Global@Period_A	Estonia
SRR7151635	Global	Unutilized land	2012	Period_A	Other	Global@Other@Period_A	Global@Period_A	Sweden
SRR7151509	Global	Unutilized land	2012	Period_A	Other	Global@Other@Period_A	Global@Period_A	Sweden
SRR7151588	Global	Unutilized land	2011	Period_A	Other	Global@Other@Period_A	Global@Period_A	Sweden
SRR7151675	Global	Unutilized land	2012	Period_A	Other	Global@Other@Period_A	Global@Period_A	Sweden
SRR7822544	Global	Unutilized land	2013	Period_A	Other	Global@Other@Period_A	Global@Period_A	Italy
SRR6201798	Global	Unutilized land	2011	Period_A	Other	Global@Other@Period_A	Global@Period_A	USA
SRR8742645	Global	Urban	2015	Period_A	Other	Global@Other@Period_A	Global@Period_A	Canada
SRR12823118	Global	Urban	2012	Period_A	Other	Global@Other@Period_A	Global@Period_A	USA
SRR6202011	Global	Urban	2011	Period_A	Other	Global@Other@Period_A	Global@Period_A	Canada
SRR12823102	Global	Urban	2012	Period_A	Other	Global@Other@Period_A	Global@Period_A	USA
SRR2903329	Global	Urban	2010	Period_A	Other	Global@Other@Period_A	Global@Period_A	Canada
SRR6202040	Global	Urban	2011	Period_A	Other	Global@Other@Period_A	Global@Period_A	Canada
SRR6202043	Global	Urban	2011	Period_A	Other	Global@Other@Period_A	Global@Period_A	Canada
SRR6202041	Global	Urban	2011	Period_A	Other	Global@Other@Period_A	Global@Period_A	Canada
SRR6201864	Global	Urban	2011	Period_A	Other	Global@Other@Period_A	Global@Period_A	USA
SRR12823110	Global	Urban	2013	Period_A	Other	Global@Other@Period_A	Global@Period_A	USA
SRR6195974	Global	Urban	2008	Period_A	Other	Global@Other@Period_A	Global@Period_A	Germany
SRR12823106	Global	Urban	2013	Period_A	Other	Global@Other@Period_A	Global@Period_A	USA
SRR8742668	Global	Urban	2015	Period_A	Other	Global@Other@Period_A	Global@Period_A	Canada
SRR12823104	Global	Urban	2014	Period_A	Other	Global@Other@Period_A	Global@Period_A	USA
SRR2902415	Global	Urban	2010	Period_A	Other	Global@Other@Period_A	Global@Period_A	Canada
SRR5829545	Global	Urban	2010	Period_A	Other	Global@Other@Period_A	Global@Period_A	Germany
SRR12823114	Global	Urban	2013	Period_A	Other	Global@Other@Period_A	Global@Period_A	USA
SRR6202019	Global	Urban	2011	Period_A	Other	Global@Other@Period_A	Global@Period_A	Canada
SRR7468327	Global	Urban	2009	Period_A	Other	Global@Other@Period_A	Global@Period_A	Honduras
SRR12823108	Global	Urban	2013	Period_A	Other	Global@Other@Period_A	Global@Period_A	USA
SRR6202030	Global	Urban	2011	Period_A	Other	Global@Other@Period_A	Global@Period_A	Canada
SRR6195975	Global	Urban	2008	Period_A	Other	Global@Other@Period_A	Global@Period_A	Germany
SRR5829549	Global	Urban	2010	Period_A	Other	Global@Other@Period_A	Global@Period_A	Germany
SRR6202035	Global	Urban	2011	Period_A	Other	Global@Other@Period_A	Global@Period_A	Canada
SRR6201872	Global	Urban	2011	Period_A	Other	Global@Other@Period_A	Global@Period_A	USA
SRR12823107	Global	Urban	2012	Period_A	Other	Global@Other@Period_A	Global@Period_A	USA
ERR2603208	Global	Urban	2015	Period_A	Other	Global@Other@Period_A	Global@Period_A	Estonia
SRR6202042	Global	Urban	2011	Period_A	Other	Global@Other@Period_A	Global@Period_A	Canada
SRR8742659	Global	Urban	2015	Period_A	Other	Global@Other@Period_A	Global@Period_A	Canada
SRR6202034	Global	Urban	2011	Period_A	Other	Global@Other@Period_A	Global@Period_A	Canada
ERR2603107	Global	Urban	2015	Period_A	Other	Global@Other@Period_A	Global@Period_A	Estonia
ERR2603279	Global	Urban	2015	Period_A	Other	Global@Other@Period_A	Global@Period_A	Estonia
SRR6202020	Global	Urban	2011	Period_A	Other	Global@Other@Period_A	Global@Period_A	Canada
SRR12823099	Global	Urban	2012	Period_A	Other	Global@Other@Period_A	Global@Period_A	USA
SRR12823100	Global	Urban	2012	Period_A	Other	Global@Other@Period_A	Global@Period_A	USA
ERR2603084	Global	Urban	2015	Period_A	Other	Global@Other@Period_A	Global@Period_A	Estonia
SRR6202023	Global	Urban	2011	Period_A	Other	Global@Other@Period_A	Global@Period_A	Canada
SRR24772048	Global	Forest	2022	Period_B	Other	Global@Other@Period_B	Global@Period_B	USA
SRR24772035	Global	Forest	2022	Period_B	Other	Global@Other@Period_B	Global@Period_B	USA
SRR9721663	Global	Forest	2017	Period_B	Other	Global@Other@Period_B	Global@Period_B	Indonesia
SRR12105370	Global	Forest	2017	Period_B	Other	Global@Other@Period_B	Global@Period_B	Czech Republic
SRR10585505	Global	Forest	2018	Period_B	Other	Global@Other@Period_B	Global@Period_B	Singapore
SRR10585508	Global	Forest	2018	Period_B	Other	Global@Other@Period_B	Global@Period_B	Singapore
SRR10585504	Global	Forest	2018	Period_B	Other	Global@Other@Period_B	Global@Period_B	Singapore
SRR21252265	Global	Forest	2018	Period_B	Other	Global@Other@Period_B	Global@Period_B	UK
SRR10585506	Global	Forest	2018	Period_B	Other	Global@Other@Period_B	Global@Period_B	Singapore
SRR11676618	Global	Forest	2018	Period_B	Other	Global@Other@Period_B	Global@Period_B	USA
SRR7004194	Global	Unutilized land	2016	Period_B	Other	Global@Other@Period_B	Global@Period_B	USA
SRR10585522	Global	Forest	2018	Period_B	Other	Global@Other@Period_B	Global@Period_B	Singapore
SRR10585524	Global	Forest	2018	Period_B	Other	Global@Other@Period_B	Global@Period_B	Singapore
SRR6076972	Global	Grassland	2016	Period_B	Other	Global@Other@Period_B	Global@Period_B	Spain
SRR10585569	Global	Forest	2018	Period_B	Other	Global@Other@Period_B	Global@Period_B	Singapore
SRR10585552	Global	Forest	2018	Period_B	Other	Global@Other@Period_B	Global@Period_B	Singapore
SRR12284398	Global	Unutilized land	2018	Period_B	Other	Global@Other@Period_B	Global@Period_B	Australia
SRR24772030	Global	Forest	2022	Period_B	Other	Global@Other@Period_B	Global@Period_B	USA
SRR10585523	Global	Forest	2018	Period_B	Other	Global@Other@Period_B	Global@Period_B	Singapore
SRR10585525	Global	Forest	2018	Period_B	Other	Global@Other@Period_B	Global@Period_B	Singapore
SRR10585490	Global	Forest	2018	Period_B	Other	Global@Other@Period_B	Global@Period_B	Singapore
SRR10585567	Global	Forest	2018	Period_B	Other	Global@Other@Period_B	Global@Period_B	Singapore
SRR10585489	Global	Forest	2018	Period_B	Other	Global@Other@Period_B	Global@Period_B	Singapore
SRR24887402	Global	Grassland	2020	Period_B	Other	Global@Other@Period_B	Global@Period_B	USA
SRR9656164	Global	Forest	2017	Period_B	Other	Global@Other@Period_B	Global@Period_B	New Zealand
SRR7549133	Global	Grassland	2016	Period_B	Other	Global@Other@Period_B	Global@Period_B	Sweden
SRR11834726	Global	Forest	2018	Period_B	Other	Global@Other@Period_B	Global@Period_B	Australia
SRR12376372	Global	Forest	2019	Period_B	Other	Global@Other@Period_B	Global@Period_B	Indonesia
SRR10585488	Global	Forest	2018	Period_B	Other	Global@Other@Period_B	Global@Period_B	Singapore
SRR10585487	Global	Forest	2018	Period_B	Other	Global@Other@Period_B	Global@Period_B	Singapore
SRR10585549	Global	Forest	2018	Period_B	Other	Global@Other@Period_B	Global@Period_B	Singapore
SRR10586121	Global	Forest	2018	Period_B	Other	Global@Other@Period_B	Global@Period_B	Singapore
SRR24887509	Global	Grassland	2020	Period_B	Other	Global@Other@Period_B	Global@Period_B	USA
SRR7497548	Global	Urban	2016	Period_B	Other	Global@Other@Period_B	Global@Period_B	USA
SRR14086908	Global	Forest	2017	Period_B	Other	Global@Other@Period_B	Global@Period_B	Guyana
SRR10586126	Global	Forest	2018	Period_B	Other	Global@Other@Period_B	Global@Period_B	Singapore
SRR10585553	Global	Forest	2018	Period_B	Other	Global@Other@Period_B	Global@Period_B	Singapore
SRR7497547	Global	Urban	2016	Period_B	Other	Global@Other@Period_B	Global@Period_B	USA
SRR10585534	Global	Forest	2018	Period_B	Other	Global@Other@Period_B	Global@Period_B	Singapore
SRR9093167	Global	Forest	2018	Period_B	Other	Global@Other@Period_B	Global@Period_B	Indonesia
SRR10585533	Global	Forest	2018	Period_B	Other	Global@Other@Period_B	Global@Period_B	Singapore
SRR18709670	Global	Unutilized land	2020	Period_B	Other	Global@Other@Period_B	Global@Period_B	USA
SRR11679235	Global	Forest	2018	Period_B	Other	Global@Other@Period_B	Global@Period_B	USA
SRR12640495	Global	Grassland	2017	Period_B	Other	Global@Other@Period_B	Global@Period_B	USA
SRR11836447	Global	Forest	2018	Period_B	Other	Global@Other@Period_B	Global@Period_B	Australia
SRR7686999	Global	Forest	2017	Period_B	Other	Global@Other@Period_B	Global@Period_B	USA
SRR10586131	Global	Forest	2018	Period_B	Other	Global@Other@Period_B	Global@Period_B	Singapore
SRR24887253	Global	Grassland	2020	Period_B	Other	Global@Other@Period_B	Global@Period_B	USA
SRR7004174	Global	Unutilized land	2016	Period_B	Other	Global@Other@Period_B	Global@Period_B	USA
SRR10585568	Global	Forest	2018	Period_B	Other	Global@Other@Period_B	Global@Period_B	Singapore
SRR10585535	Global	Forest	2018	Period_B	Other	Global@Other@Period_B	Global@Period_B	Singapore
SRR7687001	Global	Forest	2017	Period_B	Other	Global@Other@Period_B	Global@Period_B	USA
SRR12192803	Global	Forest	2019	Period_B	Other	Global@Other@Period_B	Global@Period_B	South Africa
SRR10586136	Global	Forest	2018	Period_B	Other	Global@Other@Period_B	Global@Period_B	Singapore
SRR12640494	Global	Grassland	2017	Period_B	Other	Global@Other@Period_B	Global@Period_B	USA
SRR5381907	Global	Forest	2016	Period_B	Other	Global@Other@Period_B	Global@Period_B	France
SRR10586124	Global	Forest	2018	Period_B	Other	Global@Other@Period_B	Global@Period_B	Singapore
SRR7004197	Global	Unutilized land	2016	Period_B	Other	Global@Other@Period_B	Global@Period_B	USA
SRR8437984	Global	Forest	2017	Period_B	Other	Global@Other@Period_B	Global@Period_B	USA
SRR12418386	Global	Forest	2019	Period_B	Other	Global@Other@Period_B	Global@Period_B	Australia
SRR12288319	Global	Forest	2019	Period_B	Other	Global@Other@Period_B	Global@Period_B	South Africa
SRR12696342	Global	Forest	2019	Period_B	Other	Global@Other@Period_B	Global@Period_B	Brazil
SRR11805812	Global	Grassland	2018	Period_B	Other	Global@Other@Period_B	Global@Period_B	USA
SRR12192850	Global	Forest	2019	Period_B	Other	Global@Other@Period_B	Global@Period_B	South Africa
SRR12717689	Global	Forest	2019	Period_B	Other	Global@Other@Period_B	Global@Period_B	Chile
SRR7003764	Global	Unutilized land	2016	Period_B	Other	Global@Other@Period_B	Global@Period_B	USA
SRR10586135	Global	Forest	2018	Period_B	Other	Global@Other@Period_B	Global@Period_B	Singapore
SRR10586127	Global	Forest	2018	Period_B	Other	Global@Other@Period_B	Global@Period_B	Singapore
SRR7093796	Global	Forest	2017	Period_B	Other	Global@Other@Period_B	Global@Period_B	USA
SRR10586125	Global	Forest	2018	Period_B	Other	Global@Other@Period_B	Global@Period_B	Singapore
SRR24887401	Global	Grassland	2020	Period_B	Other	Global@Other@Period_B	Global@Period_B	USA
SRR10586130	Global	Forest	2018	Period_B	Other	Global@Other@Period_B	Global@Period_B	Singapore
SRR22944129	Global	Forest	2019	Period_B	Other	Global@Other@Period_B	Global@Period_B	Cambodia
SRR12632041	Global	Forest	2019	Period_B	Other	Global@Other@Period_B	Global@Period_B	Israel
SRR12288316	Global	Forest	2019	Period_B	Other	Global@Other@Period_B	Global@Period_B	South Africa
SRR5381892	Global	Forest	2016	Period_B	Other	Global@Other@Period_B	Global@Period_B	France
SRR7003810	Global	Unutilized land	2016	Period_B	Other	Global@Other@Period_B	Global@Period_B	USA
[truncated: 557 more rows]

## Sheet: Supplementary Data 7
Unique Rank I ARGs subtpe				Rank I ARGs subtpe with significant differences			Rank I ARGs subtpe with non-significant differences
beta_lactam__CMY-2	China_Cropland_unique			aminoglycoside__AAC(3)-IId	China		aminoglycoside__aadA6
polymyxin__mcr-3.19	China_Cropland_unique			aminoglycoside__AAC(6')-Ie-APH(2'')-Ia	China		aminoglycoside__APH(6)-Id
polymyxin__mcr-3.2	China_Cropland_unique			aminoglycoside__aad(6)	China		chloramphenicol__cmlA4
sulfonamide__sul2	China_Cropland_unique			aminoglycoside__aadA	Global		MLS__lnu(B)
aminoglycoside__AAC(6')-Ib7	China_Cropland_unique			aminoglycoside__aadA10	China		quinolone__QnrS15
beta_lactam__GES-15	China_Cropland_unique			aminoglycoside__aadA2	China		aminoglycoside__AAC(3)-IIe
beta_lactam__NDM-19	China_Cropland_unique			aminoglycoside__aadA22	Global		aminoglycoside__ANT(4')-Ib
beta_lactam__NPS-1	China_Cropland_unique			aminoglycoside__aadA24	Global		beta_lactam__CTX-M-132
beta_lactam__OXA-246	China_Cropland_unique			aminoglycoside__aadA3	China		MLS__erm(A)
beta_lactam__OXA-9	China_Cropland_unique			aminoglycoside__aadA5	China		aminoglycoside__AAC(6')-Ib9
beta_lactam__VEB-3	China_Cropland_unique			aminoglycoside__aadA8	China		aminoglycoside__APH(2'')-IIa
beta_lactam__VEB-9	China_Cropland_unique			aminoglycoside__ANT(6)-Ia	China		aminoglycoside__APH(3')-Ia
chloramphenicol__catII	China_Cropland_unique			aminoglycoside__APH(2'')-IVa	China		aminoglycoside__APH(3')-Ib
MLS__ereA2	China_Cropland_unique			aminoglycoside__APH(3'')-Ib	China		beta_lactam__CARB-8
polymyxin__mcr-1.7	China_Cropland_unique			aminoglycoside__APH(3')-IIIa	China		florfenicol__floR
polymyxin__mcr-3.20	China_Cropland_unique			aminoglycoside__APH(3')-VI	China		MLS__lnu(G)
polymyxin__mcr-3.4	China_Cropland_unique			aminoglycoside__aphA15	China		MLS__vat(E)
quinolone__QnrA6	China_Cropland_unique			aminoglycoside__Other streptomycin resistance protein	China
quinolone__QnrS2	China_Cropland_unique			bacitracin__bacA	China
quinolone__QnrVC4	China_Cropland_unique			beta_lactam__CTX-M-123	Global
quinolone__QnrVC7	China_Cropland_unique			beta_lactam__GES-20	China
beta_lactam__CARB-3	Global_Cropland_unique			beta_lactam__LCR-1	China
beta_lactam__CARB-4	Global_Cropland_unique			beta_lactam__OXA-10	China
beta_lactam__IMP-40	Global_Cropland_unique			beta_lactam__OXA-129	Global
beta_lactam__OXA-164	Global_Cropland_unique			beta_lactam__OXA-17	China
beta_lactam__OXA-420	Global_Cropland_unique			beta_lactam__SCO-1	China
beta_lactam__OXA-96	Global_Cropland_unique			beta_lactam__TEM-116	Global
beta_lactam__SIM-1	Global_Cropland_unique			chloramphenicol__catA8	China
MLS__cfr(D)	Global_Cropland_unique			chloramphenicol__catB3	China
quinolone__QnrB4	Global_Cropland_unique			chloramphenicol__catB8	China
				chloramphenicol__catI	China
				chloramphenicol__cmlA1	China
				chloramphenicol__cmlA5	China
				chloramphenicol__fexA	China
				MLS__cfr(A)	China
				MLS__cfr(B)	China
				MLS__ere(A)	China
				MLS__erm(42)	China
				MLS__erm(B)	China
				MLS__erm(C)	China
				MLS__erm(T)	China
				MLS__linG	China
				MLS__lsa(E)	China
				MLS__mef(B)	China
				MLS__mph(A)	China
				MLS__mph(F)	Global
				MLS__msr(C)	China
				MLS__poxtA	Global
				polymyxin__eptA	China
				polymyxin__mcr-4.2	China
				quinolone__QnrS6	China
				quinolone__QnrS8	Global
				sulfonamide__sul1	China
				sulfonamide__sul3	Global
				tetracycline__tet(A)	China
				tetracycline__tet(B)	China
				tetracycline__tet(G)	China
				tetracycline__tet(L)	China
				tetracycline__tet(M)	Global
				vancomycin__vanYB	Global

## Sheet: Supplementary Data 8
Land use type	Kind	Country1	Country2	t-stat	p-value
Total land use type	Total	China@Period_A	China@Period_B	58.422	0
Total land use type	Total	China@Period_A	Global@Period_A	75.249	0
Total land use type	Total	China@Period_A	Global@Period_B	57.9256	0
Total land use type	Total	China@Period_B	Global@Period_A	62.4317	0
Total land use type	Total	China@Period_B	Global@Period_B	6.22872	6.08846e-10
Total land use type	Total	Global@Period_A	Global@Period_B	-30.5266	3.31654e-153
Total land use type	Total_Diversity	China@Period_A	China@Period_B	10.585	1.67975e-25
Total land use type	Total_Diversity	China@Period_A	Global@Period_A	189.181	0
Total land use type	Total_Diversity	China@Period_A	Global@Period_B	115.195	0
Total land use type	Total_Diversity	China@Period_B	Global@Period_A	169.353	0
Total land use type	Total_Diversity	China@Period_B	Global@Period_B	100.82	0
Total land use type	Total_Diversity	Global@Period_A	Global@Period_B	-55.5198	0
Total land use type	RankI	China@Period_A	China@Period_B	64.2372	0
Total land use type	RankI	China@Period_A	Global@Period_A	76.4792	0
Total land use type	RankI	China@Period_A	Global@Period_B	70.2693	0
Total land use type	RankI	China@Period_B	Global@Period_A	32.2172	1.06995e-180
Total land use type	RankI	China@Period_B	Global@Period_B	15.1136	6.35711e-49
Total land use type	RankI	Global@Period_A	Global@Period_B	-16.6471	3.35486e-58
Total land use type	RankI_Diversity	China@Period_A	China@Period_B	26.7552	3.19133e-134
Total land use type	RankI_Diversity	China@Period_A	Global@Period_A	204.045	0
Total land use type	RankI_Diversity	China@Period_A	Global@Period_B	188.455	0
Total land use type	RankI_Diversity	China@Period_B	Global@Period_A	137.51	0
Total land use type	RankI_Diversity	China@Period_B	Global@Period_B	125.826	0
Total land use type	RankI_Diversity	Global@Period_A	Global@Period_B	-19.9858	4.44951e-81
Cropland	Total	China@Period_A	China@Period_B	80.2694	0
Cropland	Total	China@Period_A	Global@Period_A	114.223	0
Cropland	Total	China@Period_A	Global@Period_B	101.648	0
Cropland	Total	China@Period_B	Global@Period_A	142.141	0
Cropland	Total	China@Period_B	Global@Period_B	74.1829	0
Cropland	Total	Global@Period_A	Global@Period_B	-49.8244	5.089984224211e-311
Cropland	Total_Diversity	China@Period_A	China@Period_B	4.98289	6.81433e-07
Cropland	Total_Diversity	China@Period_A	Global@Period_A	187.595	0
Cropland	Total_Diversity	China@Period_A	Global@Period_B	133.766	0
Cropland	Total_Diversity	China@Period_B	Global@Period_A	172.889	0
Cropland	Total_Diversity	China@Period_B	Global@Period_B	123.004	0
Cropland	Total_Diversity	Global@Period_A	Global@Period_B	-39.0926	3.35244e-248
Cropland	RankI	China@Period_A	China@Period_B	75.1565	0
Cropland	RankI	China@Period_A	Global@Period_A	94.8149	0
Cropland	RankI	China@Period_A	Global@Period_B	90.771	0
Cropland	RankI	China@Period_B	Global@Period_A	49.321	2.17659597680311e-309
Cropland	RankI	China@Period_B	Global@Period_B	37.0426	8.22185e-223
Cropland	RankI	Global@Period_A	Global@Period_B	-11.4071	3.97774e-29
Cropland	RankI_Diversity	China@Period_A	China@Period_B	10.9931	2.6516e-27
Cropland	RankI_Diversity	China@Period_A	Global@Period_A	200.115	0
Cropland	RankI_Diversity	China@Period_A	Global@Period_B	169.106	0
Cropland	RankI_Diversity	China@Period_B	Global@Period_A	154.638	0
Cropland	RankI_Diversity	China@Period_B	Global@Period_B	132.32	0
Cropland	RankI_Diversity	Global@Period_A	Global@Period_B	-24.5108	5.54842e-115
Natural land use type	Total	China@Period_A	China@Period_B	42.5058	5.74049e-277
Natural land use type	Total	China@Period_A	Global@Period_A	56.5959	0
Natural land use type	Total	China@Period_A	Global@Period_B	3.19719	0.00141868
Natural land use type	Total	China@Period_B	Global@Period_A	16.1346	3.84688e-55
Natural land use type	Total	China@Period_B	Global@Period_B	-19.9761	3.13963e-77
Natural land use type	Total	Global@Period_A	Global@Period_B	-27.5929	4.79623e-131
Natural land use type	Total_Diversity	China@Period_A	China@Period_B	28.2349	1.99833e-147
Natural land use type	Total_Diversity	China@Period_A	Global@Period_A	180.553	0
Natural land use type	Total_Diversity	China@Period_A	Global@Period_B	108.205	0
Natural land use type	Total_Diversity	China@Period_B	Global@Period_A	146.977	0
Natural land use type	Total_Diversity	China@Period_B	Global@Period_B	79.2722	0
Natural land use type	Total_Diversity	Global@Period_A	Global@Period_B	-59.5839	0
Natural land use type	RankI	China@Period_A	China@Period_B	82.4839	0
Natural land use type	RankI	China@Period_A	Global@Period_A	88.0415	0
Natural land use type	RankI	China@Period_A	Global@Period_B	67.7194	0
Natural land use type	RankI	China@Period_B	Global@Period_A	17.6852	1.05681e-64
Natural land use type	RankI	China@Period_B	Global@Period_B	-4.25656	2.18909e-05
Natural land use type	RankI	Global@Period_A	Global@Period_B	-18.2844	4.15066e-69
Natural land use type	RankI_Diversity	China@Period_A	China@Period_B	27.8961	6.82145e-144
Natural land use type	RankI_Diversity	China@Period_A	Global@Period_A	195.468	0
Natural land use type	RankI_Diversity	China@Period_A	Global@Period_B	195.345	0
Natural land use type	RankI_Diversity	China@Period_B	Global@Period_A	128.551	0
Natural land use type	RankI_Diversity	China@Period_B	Global@Period_B	125.796	0
Natural land use type	RankI_Diversity	Global@Period_A	Global@Period_B	-12.7831	5.96459e-36

## Sheet: Supplementary Data 9
Type	intercept	slope	r_squared	r_value	p_value	CV	Category
MLS	1587.92	-0.781604	0.531723	-0.729194	0.0429509156420559	0.259153	significantly decreased			significant increase	slope > 0.1 and p ≤ 0.05
beta_lactam	14026.3	-6.93825	0.612265	-0.782473	0.0375538	1.12751	significantly decreased			increase	slope > 0.1 and 0.05 < p ≤ 0.1
quinolone	394.641	-0.194389	0.837269	-0.915024	0.0038604	0.232979	significantly decreased			significantly decreased	slope < -0.1 and p ≤ 0.05
tetracycline	2580.61	-1.27242	0.635293	-0.797053	0.0318407	0.326804	significantly decreased			decreased	slope < -0.1 and 0.05 < p ≤ 0.1
aminoglycoside	1185.18	-0.583476	0.458718	-0.677287	0.0946162	0.287484	decreased			stabilized	p > 0.1 and CV < 0.5
vancomycin	1892.88	-0.93307	0.470187	-0.685702	0.0890175	0.358511	decreased			fluctuated	p > 0.1 and CV ≥ 0.5
fosfomycin	329.974	-0.16305	0.903775	-0.950671	0.00101075	0.517891	decreased
pleuromutilin_tiamulin	481.464	-0.23811	0.603132	-0.776616	0.0399974	0.980657	decreased
bicyclomycin	2.68686	-0.00132939	0.635247	-0.797024	0.0318516	1.33404	decreased
defensin	50.531	-0.0250033	0.616196	-0.784982	0.0365336	1.45264	decreased
antibacterial_fatty_acid	7.41896	-0.00365811	0.157529	-0.3969	0.377995	0.657883	fluctuated
chloramphenicol	756.05	-0.373637	0.443286	-0.665797	0.102552	0.781941	fluctuated
edeine	-0.0543153	2.71594e-05	0.00361368	0.0601139	0.898132	2.1113	fluctuated
factumycin	-1.79688	0.000895777	0.0721551	0.268617	0.560254	0.69488	fluctuated
florfenicol	-38.7978	0.0194211	0.0181864	0.134857	0.773136	0.845568	fluctuated
fusidic_acid	10.7037	-0.00529328	0.36611	-0.605071	0.150001	1.21662	fluctuated
other_peptide_antibiotics	70.3035	-0.0346995	0.352537	-0.593748	0.159859	0.563055	fluctuated
puromycin	-328.393	0.162837	0.381017	0.617265	0.139736	1.80632	fluctuated
streptothricin	25.4277	-0.0125434	0.15853	-0.398159	0.376344	0.728354	fluctuated
sulfonamide	-1465.42	0.728064	0.438393	0.662113	0.105167	0.597069	fluctuated
tetracenomycin_C	201.985	-0.0995317	0.167193	-0.408893	0.362386	0.56158	fluctuated
tunicamycin	0.678244	-0.000335003	0.104297	-0.322951	0.479879	1.30247	fluctuated
bacitracin	3337.48	-1.64088	0.328406	-0.573067	0.178668	0.278503	stabilized
bleomycin	10.2445	-0.00504958	0.254757	-0.504734	0.247974	0.480903	stabilized
mupirocin	112.234	-0.054039	0.0264473	-0.162626	0.727553	0.255275	stabilized
novobiocin	315.296	-0.150316	0.00826318	-0.090902	0.846317	0.336934	stabilized
polymyxin	540.869	-0.262231	0.130867	-0.361755	0.425249	0.152434	stabilized
rifamycin	2601.36	-1.27737	0.413679	-0.643179	0.119147	0.212482	stabilized
trimethoprim	17.8183	-0.00832375	0.0016284	-0.0403535	0.93155	0.490376	stabilized

[truncated: 9 more sheets: Supplementary Data 10, Supplementary Data 11, Supplementary Data 12, Supplementary Data 13, Supplementary Data 14, Supplementary Data 15, Supplementary Data 16, Supplementary Data 17, Supplementary Data 18]
